# Supplementary material for: Controlled human malaria infection in adults identify combinations of merozoite antigens associated with clinical immunity
Source: Nat Commun. 2026 May 5;17:6472. doi: 10.1038/s41467-026-72716-x (PMC13376759; doi:10.1038/s41467-026-72716-x)
Supplement: Supplementary file 4 — Source Data [file 41467_2026_72716_MOESM4_ESM.csv]

participant	location	age_at_screen	gender	thal_genotype	sickle	time_to_diagnosis_last_PCR	phenotypes_all	phenotype_1_treated_0_not	dihydroartemisinin_lvls_day_7	artemether_lvls_day_7	Chloroquine	Sulfadoxine	Pyrimethamine	log_10_lumefantrine_day_7	negative_for_lumefantrine	drug_pos	antigen_name	tertile	tertile_cat	meanBest2	CD4TAG	X1	X2	MFI_vsn_batch	log2Mean	logmean
1	Kilifi South	31	Male	Norm	AA	12.5	suscept	1	NA	NA	0	0	0	0.981365502	0	1	PF3D7_1105200	3	1	43267.5	1185.5	43102	43433	14.17980723	15.40099614	4.636161802
1	Kilifi South	31	Male	Norm	AA	12.5	suscept	1	NA	NA	0	0	0	0.981365502	0	1	PF3D7_1455300	3	1	6010.5	1185.5	4739	7282	14.3640989	12.5532693	3.778910601
1	Kilifi South	31	Male	Norm	AA	12.5	suscept	1	NA	NA	0	0	0	0.981365502	0	1	AARP	2	0	42462	1185.5	42007	42917	13.13665531	15.3738847	4.628000446
1	Kilifi South	31	Male	Norm	AA	12.5	suscept	1	NA	NA	0	0	0	0.981365502	0	1	AMA1	3	1	40660	1185.5	40785	40535	13.30593874	15.31132259	4.609167374
1	Kilifi South	31	Male	Norm	AA	12.5	suscept	1	NA	NA	0	0	0	0.981365502	0	1	ASP	2	0	42732.5	1185.5	42860	42605	13.27674109	15.3830461	4.630758301
1	Kilifi South	31	Male	Norm	AA	12.5	suscept	1	NA	NA	0	0	0	0.981365502	0	1	CLAG3.2	2	0	3229.5	1185.5	3902	2557	12.73729756	11.6570951	3.509135289
1	Kilifi South	31	Male	Norm	AA	12.5	suscept	1	NA	NA	0	0	0	0.981365502	0	1	EBA140	3	1	42278.5	1185.5	42207	42350	13.27299547	15.36763657	4.626119571
1	Kilifi South	31	Male	Norm	AA	12.5	suscept	1	NA	NA	0	0	0	0.981365502	0	1	EBA175	2	0	38086	1185.5	38576	37596	13.36887203	15.21697316	4.580765363
1	Kilifi South	31	Male	Norm	AA	12.5	suscept	1	NA	NA	0	0	0	0.981365502	0	1	EBA181	2	0	42645	1185.5	42383	42907	13.69046764	15.38008898	4.629868119
1	Kilifi South	31	Male	Norm	AA	12.5	suscept	1	NA	NA	0	0	0	0.981365502	0	1	ETRAMP10.2	3	1	19592.5	1185.5	20376	18809	14.01724699	14.25801388	4.292089855
1	Kilifi South	31	Male	Norm	AA	12.5	suscept	1	NA	NA	0	0	0	0.981365502	0	1	GAMA	3	1	40158.5	1185.5	40679	39638	13.82972652	15.29341776	4.603777483
1	Kilifi South	31	Male	Norm	AA	12.5	suscept	1	NA	NA	0	0	0	0.981365502	0	1	MSP1	2	0	4587	1185.5	4430	4744	12.3971878	12.16333519	3.66152874
1	Kilifi South	31	Male	Norm	AA	12.5	suscept	1	NA	NA	0	0	0	0.981365502	0	1	MSP10	3	1	41099.5	1185.5	41457	40742	13.28406784	15.32683322	4.613836538
1	Kilifi South	31	Male	Norm	AA	12.5	suscept	1	NA	NA	0	0	0	0.981365502	0	1	MSP11	2	0	40587.5	1185.5	40719	40456	13.35300636	15.30874786	4.608392302
1	Kilifi South	31	Male	Norm	AA	12.5	suscept	1	NA	NA	0	0	0	0.981365502	0	1	MSP2	3	1	42391	1185.5	42091	42691	13.53053262	15.37147038	4.627273662
1	Kilifi South	31	Male	Norm	AA	12.5	suscept	1	NA	NA	0	0	0	0.981365502	0	1	MSP3	2	0	42063	1185.5	42025	42101	13.21114743	15.36026413	4.623900244
1	Kilifi South	31	Male	Norm	AA	12.5	suscept	1	NA	NA	0	0	0	0.981365502	0	1	MSP3.5	2	0	43107.5	1185.5	42979	43236	13.30697158	15.39565128	4.634552837
1	Kilifi South	31	Male	Norm	AA	12.5	suscept	1	NA	NA	0	0	0	0.981365502	0	1	MSP3.6	3	1	13470.5	1185.5	12702	14239	14.19173343	13.71751578	4.129383716
1	Kilifi South	31	Male	Norm	AA	12.5	suscept	1	NA	NA	0	0	0	0.981365502	0	1	MSP4	2	0	38765	1185.5	39696	37834	13.1192655	15.24246704	4.588439788
1	Kilifi South	31	Male	Norm	AA	12.5	suscept	1	NA	NA	0	0	0	0.981365502	0	1	MSP5	2	0	6302	1185.5	6670	5934	12.25652921	12.62159404	3.799478399
1	Kilifi South	31	Male	Norm	AA	12.5	suscept	1	NA	NA	0	0	0	0.981365502	0	1	MSP6	2	0	42729	1185.5	42939	42519	13.31900578	15.38292793	4.630722729
1	Kilifi South	31	Male	Norm	AA	12.5	suscept	1	NA	NA	0	0	0	0.981365502	0	1	MSP7	2	0	1701	1185.5	1417	1985	12.67726838	10.73216743	3.230704314
1	Kilifi South	31	Male	Norm	AA	12.5	suscept	1	NA	NA	0	0	0	0.981365502	0	1	MSP8	2	0	42459.5	1185.5	42112	42807	13.50529118	15.37379976	4.627974876
1	Kilifi South	31	Male	Norm	AA	12.5	suscept	1	NA	NA	0	0	0	0.981365502	0	1	MSP9	2	0	42853	1185.5	42769	42937	13.57142113	15.38710859	4.631981231
1	Kilifi South	31	Male	Norm	AA	12.5	suscept	1	NA	NA	0	0	0	0.981365502	0	1	MSRP3	3	1	5817	1185.5	5991	5643	13.45160822	12.50605959	3.764699064
1	Kilifi South	31	Male	Norm	AA	12.5	suscept	1	NA	NA	0	0	0	0.981365502	0	1	MSRP4	2	0	42828.5	1185.5	42904	42753	13.88328172	15.38628353	4.631732864
1	Kilifi South	31	Male	Norm	AA	12.5	suscept	1	NA	NA	0	0	0	0.981365502	0	1	MSRP5	3	1	10392.5	1185.5	9776	11009	13.99403279	13.34325513	4.016720033
1	Kilifi South	31	Male	Norm	AA	12.5	suscept	1	NA	NA	0	0	0	0.981365502	0	1	MTRAP	2	0	43078	1185.5	43405	42751	13.18097656	15.39466365	4.634255532
1	Kilifi South	31	Male	Norm	AA	12.5	suscept	1	NA	NA	0	0	0	0.981365502	0	1	P113	3	1	42162.5	1185.5	41929	42396	14.34362496	15.36367279	4.624926354
1	Kilifi South	31	Male	Norm	AA	12.5	suscept	1	NA	NA	0	0	0	0.981365502	0	1	P12	3	1	2437	1185.5	2578	2296	13.20278829	11.25089054	3.386855529
1	Kilifi South	31	Male	Norm	AA	12.5	suscept	1	NA	NA	0	0	0	0.981365502	0	1	P38	3	1	10234	1185.5	10113	10355	13.32377986	13.32108252	4.010045413
1	Kilifi South	31	Male	Norm	AA	12.5	suscept	1	NA	NA	0	0	0	0.981365502	0	1	P41	2	0	21556.5	1185.5	23554	19559	12.97540327	14.39583533	4.333578248
1	Kilifi South	31	Male	Norm	AA	12.5	suscept	1	NA	NA	0	0	0	0.981365502	0	1	PF10_0166	2	0	41493.5	1185.5	40963	42024	13.70806413	15.34059773	4.617980069
1	Kilifi South	31	Male	Norm	AA	12.5	suscept	1	NA	NA	0	0	0	0.981365502	0	1	PF210C	3	1	37990	1185.5	40167	35813	14.26566951	15.21333209	4.579669294
1	Kilifi South	31	Male	Norm	AA	12.5	suscept	1	NA	NA	0	0	0	0.981365502	0	1	PF34	3	1	21634	1185.5	22699	20569	14.26408995	14.40101282	4.335136825
1	Kilifi South	31	Male	Norm	AA	12.5	suscept	1	NA	NA	0	0	0	0.981365502	0	1	PF3D7_0206200	2	0	42082	1185.5	42393	41771	13.76651395	15.36091565	4.624096372
1	Kilifi South	31	Male	Norm	AA	12.5	suscept	1	NA	NA	0	0	0	0.981365502	0	1	PF3D7_0525800(IMC1G)	2	0	3266	1185.5	3228	3304	13.26577048	11.67330908	3.51401618
1	Kilifi South	31	Male	Norm	AA	12.5	suscept	1	NA	NA	0	0	0	0.981365502	0	1	PF3D7_0606800	2	0	26935	1185.5	25139	28731	13.70000729	14.71719444	4.43031698
1	Kilifi South	31	Male	Norm	AA	12.5	suscept	1	NA	NA	0	0	0	0.981365502	0	1	PF3D7_0629500_SEG2	3	1	6535.5	1185.5	4780	8291	13.30776699	12.6740819	3.815278819
1	Kilifi South	31	Male	Norm	AA	12.5	suscept	1	NA	NA	0	0	0	0.981365502	0	1	PF3D7_0730800.2	2	0	39025.5	1185.5	38992	39059	13.03023911	15.2521295	4.591348476
1	Kilifi South	31	Male	Norm	AA	12.5	suscept	1	NA	NA	0	0	0	0.981365502	0	1	PF3D7_0830500	3	1	42574	1185.5	42439	42709	14.11367277	15.37768502	4.629144456
1	Kilifi South	31	Male	Norm	AA	12.5	suscept	1	NA	NA	0	0	0	0.981365502	0	1	PF3D7_0831400	3	1	41970	1185.5	41407	42533	14.00788057	15.35707084	4.622938969
1	Kilifi South	31	Male	Norm	AA	12.5	suscept	1	NA	NA	0	0	0	0.981365502	0	1	PF3D7_0925900	2	0	976.5	1185.5	1385	568	12.02855985	9.931476234	2.989672248
1	Kilifi South	31	Male	Norm	AA	12.5	suscept	1	NA	NA	0	0	0	0.981365502	0	1	PF3D7_1025300	2	0	42395.5	1185.5	42644	42147	13.68072951	15.37162352	4.627319762
1	Kilifi South	31	Male	Norm	AA	12.5	suscept	1	NA	NA	0	0	0	0.981365502	0	1	PF3D7_1136200	3	1	42566	1185.5	42889	42243	14.38264878	15.3774139	4.629062841
1	Kilifi South	31	Male	Norm	AA	12.5	suscept	1	NA	NA	0	0	0	0.981365502	0	1	PF3D7_1137300	3	1	5617.5	1185.5	5237	5998	13.44582904	12.4557125	3.749543081
1	Kilifi South	31	Male	Norm	AA	12.5	suscept	1	NA	NA	0	0	0	0.981365502	0	1	PF3D7_1229300	3	1	1667.5	1185.5	1852	1483	13.414455	10.70347105	3.222065843
1	Kilifi South	31	Male	Norm	AA	12.5	suscept	1	NA	NA	0	0	0	0.981365502	0	1	PF3D7_1237900	2	0	1455.5	1185.5	1533	1378	12.73037609	10.50729912	3.16301221
1	Kilifi South	31	Male	Norm	AA	12.5	suscept	1	NA	NA	0	0	0	0.981365502	0	1	PF3D7_1252300	3	1	41908.5	1185.5	41717	42100	14.27338401	15.35495526	4.622302117
1	Kilifi South	31	Male	Norm	AA	12.5	suscept	1	NA	NA	0	0	0	0.981365502	0	1	PF3D7_1345100	2	0	6381.5	1185.5	6862	5901	13.39486866	12.63967986	3.804922774
1	Kilifi South	31	Male	Norm	AA	12.5	suscept	1	NA	NA	0	0	0	0.981365502	0	1	PF3D7_1401600(PHISTB)	3	1	42632	1185.5	42547	42717	14.77677319	15.37964912	4.629735707
1	Kilifi South	31	Male	Norm	AA	12.5	suscept	1	NA	NA	0	0	0	0.981365502	0	1	PF3D7_1460600(ISP3)	3	1	13477.5	1185.5	13295	13660	13.81002513	13.71826529	4.129609341
1	Kilifi South	31	Male	Norm	AA	12.5	suscept	1	NA	NA	0	0	0	0.981365502	0	1	PF3D7_1462300	3	1	1533.5	1185.5	1926	1141	13.16920734	10.58261245	3.18568378
1	Kilifi South	31	Male	Norm	AA	12.5	suscept	1	NA	NA	0	0	0	0.981365502	0	1	PF92	3	1	11901	1185.5	10132	13670	13.85761508	13.53879518	4.075583455
1	Kilifi South	31	Male	Norm	AA	12.5	suscept	1	NA	NA	0	0	0	0.981365502	0	1	PFA0135W	3	1	4805.5	1185.5	4566	5045	13.51161345	12.23047083	3.681738582
1	Kilifi South	31	Male	Norm	AA	12.5	suscept	1	NA	NA	0	0	0	0.981365502	0	1	PFSEA	3	1	41262	1185.5	41958	40566	13.56168038	15.33252613	4.615550275
1	Kilifi South	31	Male	Norm	AA	12.5	suscept	1	NA	NA	0	0	0	0.981365502	0	1	PTEX150	3	1	40909.5	1185.5	41255	40564	14.73918102	15.32014828	4.611824172
1	Kilifi South	31	Male	Norm	AA	12.5	suscept	1	NA	NA	0	0	0	0.981365502	0	1	RAMA	3	1	42497	1185.5	42904	42090	14.80832923	15.37507338	4.628358273
1	Kilifi South	31	Male	Norm	AA	12.5	suscept	1	NA	NA	0	0	0	0.981365502	0	1	RH1	3	1	1106.5	1185.5	1396	817	13.06024032	10.11178774	3.043951418
1	Kilifi South	31	Male	Norm	AA	12.5	suscept	1	NA	NA	0	0	0	0.981365502	0	1	RH5	3	1	41930	1185.5	41322	42538	13.69581618	15.35569521	4.622524862
1	Kilifi South	31	Male	Norm	AA	12.5	suscept	1	NA	NA	0	0	0	0.981365502	0	1	RHOP3	3	1	42185	1185.5	42814	41556	15.00810156	15.36444248	4.625158053
1	Kilifi South	31	Male	Norm	AA	12.5	suscept	1	NA	NA	0	0	0	0.981365502	0	1	RIPR	3	1	11537	1185.5	18713	4361	14.62683365	13.4939805	4.062092893
1	Kilifi South	31	Male	Norm	AA	12.5	suscept	1	NA	NA	0	0	0	0.981365502	0	1	SEG1	3	1	41788	1185.5	43425	40151	13.66403937	15.35080109	4.621051586
1	Kilifi South	31	Male	Norm	AA	12.5	suscept	1	NA	NA	0	0	0	0.981365502	0	1	SERA2	3	1	43053.5	1185.5	42722	43385	14.53800155	15.3938429	4.634008463
1	Kilifi South	31	Male	Norm	AA	12.5	suscept	1	NA	NA	0	0	0	0.981365502	0	1	SERA3	3	1	8196	1185.5	7735	8657	14.45221597	13.00070427	3.91360195
1	Kilifi South	31	Male	Norm	AA	12.5	suscept	1	NA	NA	0	0	0	0.981365502	0	1	SERA4	3	1	42601.5	1185.5	42737	42466	14.96531389	15.37861661	4.629424891
1	Kilifi South	31	Male	Norm	AA	12.5	suscept	1	NA	NA	0	0	0	0.981365502	0	1	SERA7	2	0	2686	1185.5	2269	3103	12.92959268	11.39124359	3.429106008
1	Kilifi South	31	Male	Norm	AA	12.5	suscept	1	NA	NA	0	0	0	0.981365502	0	1	SERA9	3	1	42451	1185.5	42145	42757	13.53060916	15.37351092	4.627887925
1	Kilifi South	31	Male	Norm	AA	12.5	suscept	1	NA	NA	0	0	0	0.981365502	0	1	SPATR	3	1	42258.5	1185.5	42942	41575	13.93589924	15.36695394	4.625914077
1	Kilifi South	31	Male	Norm	AA	12.5	suscept	1	NA	NA	0	0	0	0.981365502	0	1	TLP	3	1	9931.5	1185.5	11089	8774	13.74496207	13.27779592	3.997014847
2	Kilifi North	18	Male	Het	AA	22	chronic	0	0	0	0	0	0	2.184691429	0	1	PF3D7_1105200	3	1	44598.5	272.5	43666	45531	14.31867525	15.44470757	4.649320252
2	Kilifi North	18	Male	Het	AA	22	chronic	0	0	0	0	0	0	2.184691429	0	1	PF3D7_1455300	3	1	2500.5	511	2618	2383	14.0457373	11.28800089	3.398026859
2	Kilifi North	18	Male	Het	AA	22	chronic	0	0	0	0	0	0	2.184691429	0	1	AARP	1	0	54556	2977	54440	54672	12.41438803	15.73545025	4.736842521
2	Kilifi North	18	Male	Het	AA	22	chronic	0	0	0	0	0	0	2.184691429	0	1	AMA1	1	0	42580.5	511	42384	42777	12.10379775	15.37790527	4.629210757
2	Kilifi North	18	Male	Het	AA	22	chronic	0	0	0	0	0	0	2.184691429	0	1	ASP	3	1	59338.5	272.5	59588	59089	13.3336723	15.85668084	4.773336564
2	Kilifi North	18	Male	Het	AA	22	chronic	0	0	0	0	0	0	2.184691429	0	1	CLAG3.2	1	0	2052	2977	2092	2012	10.67025207	11.00281502	3.312177356
2	Kilifi North	18	Male	Het	AA	22	chronic	0	0	0	0	0	0	2.184691429	0	1	EBA140	2	0	58754	272.5	59102	58406	13.21919246	15.84239945	4.769037439
2	Kilifi North	18	Male	Het	AA	22	chronic	0	0	0	0	0	0	2.184691429	0	1	EBA175	2	0	53646.5	2977	53727	53566	13.34252501	15.71119643	4.729541393
2	Kilifi North	18	Male	Het	AA	22	chronic	0	0	0	0	0	0	2.184691429	0	1	EBA181	3	1	57408.5	272.5	57116	57701	13.7581578	15.80897674	4.7589762
2	Kilifi North	18	Male	Het	AA	22	chronic	0	0	0	0	0	0	2.184691429	0	1	ETRAMP10.2	3	1	22057.5	511	21829	22286	14.51857832	14.42898166	4.343556288
2	Kilifi North	18	Male	Het	AA	22	chronic	0	0	0	0	0	0	2.184691429	0	1	GAMA	3	1	58145	2977	58176	58114	15.28241831	15.82736752	4.764512375
2	Kilifi North	18	Male	Het	AA	22	chronic	0	0	0	0	0	0	2.184691429	0	1	MSP1	3	1	25253.5	511	25479	25028	15.66615525	14.62419573	4.402321578
2	Kilifi North	18	Male	Het	AA	22	chronic	0	0	0	0	0	0	2.184691429	0	1	MSP10	2	0	58879	2977	58957	58801	13.15231056	15.84546555	4.769960425
2	Kilifi North	18	Male	Het	AA	22	chronic	0	0	0	0	0	0	2.184691429	0	1	MSP11	3	1	59411	272.5	59495	59327	13.59476892	15.85844245	4.773866862
2	Kilifi North	18	Male	Het	AA	22	chronic	0	0	0	0	0	0	2.184691429	0	1	MSP2	2	0	55203	272.5	55408	54998	13.17587185	15.75245905	4.74196268
2	Kilifi North	18	Male	Het	AA	22	chronic	0	0	0	0	0	0	2.184691429	0	1	MSP3	2	0	58251	2977	58361	58141	13.07085143	15.8299952	4.765303385
2	Kilifi North	18	Male	Het	AA	22	chronic	0	0	0	0	0	0	2.184691429	0	1	MSP3.5	2	0	58589.5	2977	58617	58562	13.31374515	15.83835452	4.767819792
2	Kilifi North	18	Male	Het	AA	22	chronic	0	0	0	0	0	0	2.184691429	0	1	MSP3.6	3	1	4794	272.5	4754	4834	14.78563883	12.22701419	3.68069803
2	Kilifi North	18	Male	Het	AA	22	chronic	0	0	0	0	0	0	2.184691429	0	1	MSP4	3	1	59246.5	272.5	59335	59158	13.23221842	15.85444231	4.772662699
2	Kilifi North	18	Male	Het	AA	22	chronic	0	0	0	0	0	0	2.184691429	0	1	MSP5	3	1	56615.5	2977	55673	57558	15.61968855	15.78890946	4.752935347
2	Kilifi North	18	Male	Het	AA	22	chronic	0	0	0	0	0	0	2.184691429	0	1	MSP6	2	0	52188.5	2977	51952	52425	12.97067491	15.67144432	4.717574815
2	Kilifi North	18	Male	Het	AA	22	chronic	0	0	0	0	0	0	2.184691429	0	1	MSP7	3	1	31167.5	2977	33085	29250	16.43738823	14.92775482	4.493701968
2	Kilifi North	18	Male	Het	AA	22	chronic	0	0	0	0	0	0	2.184691429	0	1	MSP8	3	1	58417.5	272.5	58440	58395	14.0359146	15.834113	4.766542967
2	Kilifi North	18	Male	Het	AA	22	chronic	0	0	0	0	0	0	2.184691429	0	1	MSP9	3	1	59780.5	272.5	59647	59914	13.93557258	15.86738734	4.776559543
2	Kilifi North	18	Male	Het	AA	22	chronic	0	0	0	0	0	0	2.184691429	0	1	MSRP3	1	0	-268.5	511	934	-1471	11.11605282	#NUM!	#NUM!
2	Kilifi North	18	Male	Het	AA	22	chronic	0	0	0	0	0	0	2.184691429	0	1	MSRP4	3	1	59621	272.5	59729	59513	14.5353784	15.86353295	4.775399256
2	Kilifi North	18	Male	Het	AA	22	chronic	0	0	0	0	0	0	2.184691429	0	1	MSRP5	2	0	5155.5	2977	4608	5703	12.74342171	12.33189664	3.712270791
2	Kilifi North	18	Male	Het	AA	22	chronic	0	0	0	0	0	0	2.184691429	0	1	MTRAP	3	1	59994	272.5	59893	60095	13.23309512	15.8725306	4.778107819
2	Kilifi North	18	Male	Het	AA	22	chronic	0	0	0	0	0	0	2.184691429	0	1	P113	3	1	59301.5	272.5	59604	58999	14.27865557	15.85578098	4.773065679
2	Kilifi North	18	Male	Het	AA	22	chronic	0	0	0	0	0	0	2.184691429	0	1	P12	3	1	955.5	511	1010	901	13.06621415	9.900112063	2.980230691
2	Kilifi North	18	Male	Het	AA	22	chronic	0	0	0	0	0	0	2.184691429	0	1	P38	3	1	6134	511	6231	6037	15.0078125	12.58261245	3.787743772
2	Kilifi North	18	Male	Het	AA	22	chronic	0	0	0	0	0	0	2.184691429	0	1	P41	2	0	55627.5	2977	55516	55739	13.74284829	15.76351065	4.745289542
2	Kilifi North	18	Male	Het	AA	22	chronic	0	0	0	0	0	0	2.184691429	0	1	PF10_0166	3	1	60285	272.5	60426	60144	14.41171732	15.87951146	4.780209265
2	Kilifi North	18	Male	Het	AA	22	chronic	0	0	0	0	0	0	2.184691429	0	1	PF210C	3	1	27103.5	272.5	26974	27233	14.18624718	14.72619155	4.433025377
2	Kilifi North	18	Male	Het	AA	22	chronic	0	0	0	0	0	0	2.184691429	0	1	PF34	2	0	6891.5	511	6872	6911	13.14788269	12.75060232	3.83831376
2	Kilifi North	18	Male	Het	AA	22	chronic	0	0	0	0	0	0	2.184691429	0	1	PF3D7_0206200	3	1	59850.5	272.5	59858	59843	14.20417096	15.86907568	4.777067783
2	Kilifi North	18	Male	Het	AA	22	chronic	0	0	0	0	0	0	2.184691429	0	1	PF3D7_0525800(IMC1G)	2	0	1051	511	1015	1087	12.20787239	10.03754695	3.021602716
2	Kilifi North	18	Male	Het	AA	22	chronic	0	0	0	0	0	0	2.184691429	0	1	PF3D7_0606800	3	1	47492	272.5	46115	48869	14.17854939	15.53539689	4.676620459
2	Kilifi North	18	Male	Het	AA	22	chronic	0	0	0	0	0	0	2.184691429	0	1	PF3D7_0629500_SEG2	2	0	866.5	511	871	862	12.32068005	9.759055939	2.937768567
2	Kilifi North	18	Male	Het	AA	22	chronic	0	0	0	0	0	0	2.184691429	0	1	PF3D7_0730800.2	3	1	58989	511	58890	59088	13.27500283	15.84815833	4.770771034
2	Kilifi North	18	Male	Het	AA	22	chronic	0	0	0	0	0	0	2.184691429	0	1	PF3D7_0830500	3	1	48917	511	49369	48465	14.49287237	15.57804831	4.689459815
2	Kilifi North	18	Male	Het	AA	22	chronic	0	0	0	0	0	0	2.184691429	0	1	PF3D7_0831400	3	1	20455.5	511	20589	20322	13.8331141	14.32020118	4.3108101
2	Kilifi North	18	Male	Het	AA	22	chronic	0	0	0	0	0	0	2.184691429	0	1	PF3D7_0925900	1	0	-1800	2977	-1069	-2531	8.784132449	#NUM!	#NUM!
2	Kilifi North	18	Male	Het	AA	22	chronic	0	0	0	0	0	0	2.184691429	0	1	PF3D7_1025300	2	0	53292	511	53116	53468	13.64612573	15.70163136	4.726662019
2	Kilifi North	18	Male	Het	AA	22	chronic	0	0	0	0	0	0	2.184691429	0	1	PF3D7_1136200	3	1	59483.5	511	59473	59494	15.69513092	15.86020192	4.774396514
2	Kilifi North	18	Male	Het	AA	22	chronic	0	0	0	0	0	0	2.184691429	0	1	PF3D7_1137300	1	0	1639	2977	1649	1629	10.17515936	10.67860014	3.214578954
2	Kilifi North	18	Male	Het	AA	22	chronic	0	0	0	0	0	0	2.184691429	0	1	PF3D7_1229300	1	0	591	2977	627	555	9.283931785	9.20701432	2.771587481
2	Kilifi North	18	Male	Het	AA	22	chronic	0	0	0	0	0	0	2.184691429	0	1	PF3D7_1237900	3	1	5875.5	511	5778	5973	15.64252061	12.52049591	3.769044831
2	Kilifi North	18	Male	Het	AA	22	chronic	0	0	0	0	0	0	2.184691429	0	1	PF3D7_1252300	3	1	60312.5	272.5	60407	60218	14.75619608	15.88016942	4.780407331
2	Kilifi North	18	Male	Het	AA	22	chronic	0	0	0	0	0	0	2.184691429	0	1	PF3D7_1345100	1	0	4338.5	2977	4961	3716	11.87679924	12.08298061	3.637339602
2	Kilifi North	18	Male	Het	AA	22	chronic	0	0	0	0	0	0	2.184691429	0	1	PF3D7_1401600(PHISTB)	3	1	18746	272.5	18330	19162	13.98433276	14.19429517	4.272908613
2	Kilifi North	18	Male	Het	AA	22	chronic	0	0	0	0	0	0	2.184691429	0	1	PF3D7_1460600(ISP3)	2	0	6721	272.5	6708	6734	12.84188968	12.71446019	3.827433895
2	Kilifi North	18	Male	Het	AA	22	chronic	0	0	0	0	0	0	2.184691429	0	1	PF3D7_1462300	3	1	10627.5	2977	10206	11049	16.33464275	13.37551464	4.026431114
2	Kilifi North	18	Male	Het	AA	22	chronic	0	0	0	0	0	0	2.184691429	0	1	PF92	2	0	1279.5	272.5	1347	1212	12.42205845	10.32136443	3.10704029
2	Kilifi North	18	Male	Het	AA	22	chronic	0	0	0	0	0	0	2.184691429	0	1	PFA0135W	2	0	1311	511	1281	1341	13.04419322	10.35645197	3.117602692
2	Kilifi North	18	Male	Het	AA	22	chronic	0	0	0	0	0	0	2.184691429	0	1	PFSEA	2	0	57573	2977	57726	57420	13.47536632	15.81310477	4.76021886
2	Kilifi North	18	Male	Het	AA	22	chronic	0	0	0	0	0	0	2.184691429	0	1	PTEX150	3	1	60259.5	272.5	60223	60296	16.42702729	15.87890108	4.780025524
2	Kilifi North	18	Male	Het	AA	22	chronic	0	0	0	0	0	0	2.184691429	0	1	RAMA	3	1	9262	272.5	9215	9309	13.96125932	13.17710804	3.966704777
2	Kilifi North	18	Male	Het	AA	22	chronic	0	0	0	0	0	0	2.184691429	0	1	RH1	3	1	391	272.5	446	336	13.13653218	8.611024797	2.592176757
2	Kilifi North	18	Male	Het	AA	22	chronic	0	0	0	0	0	0	2.184691429	0	1	RH5	3	1	5177	272.5	4898	5456	13.70306878	12.3379006	3.714078165
2	Kilifi North	18	Male	Het	AA	22	chronic	0	0	0	0	0	0	2.184691429	0	1	RHOP3	3	1	56872.5	2977	56847	56898	15.01620625	15.7954436	4.754902319
2	Kilifi North	18	Male	Het	AA	22	chronic	0	0	0	0	0	0	2.184691429	0	1	RIPR	1	0	786	272.5	723	849	11.63582549	9.618385502	2.895422546
2	Kilifi North	18	Male	Het	AA	22	chronic	0	0	0	0	0	0	2.184691429	0	1	SEG1	2	0	18003.5	511	17953	18054	13.32965171	14.13598978	4.255356943
2	Kilifi North	18	Male	Het	AA	22	chronic	0	0	0	0	0	0	2.184691429	0	1	SERA2	3	1	51140	2977	51172	51108	14.6629039	15.64216454	4.708760724
2	Kilifi North	18	Male	Het	AA	22	chronic	0	0	0	0	0	0	2.184691429	0	1	SERA3	3	1	10216.5	272.5	10084	10349	15.82309265	13.31861342	4.009302139
2	Kilifi North	18	Male	Het	AA	22	chronic	0	0	0	0	0	0	2.184691429	0	1	SERA4	3	1	58690	2977	58773	58607	15.30121907	15.84082709	4.76856411
2	Kilifi North	18	Male	Het	AA	22	chronic	0	0	0	0	0	0	2.184691429	0	1	SERA7	1	0	2734.5	2977	2730	2739	11.66795846	11.41706135	3.436877928
2	Kilifi North	18	Male	Het	AA	22	chronic	0	0	0	0	0	0	2.184691429	0	1	SERA9	3	1	58709	272.5	58962	58456	13.48266641	15.84129406	4.768704683
2	Kilifi North	18	Male	Het	AA	22	chronic	0	0	0	0	0	0	2.184691429	0	1	SPATR	2	0	16864	272.5	17169	16559	13.23905609	14.04165915	4.226960594
2	Kilifi North	18	Male	Het	AA	22	chronic	0	0	0	0	0	0	2.184691429	0	1	TLP	2	0	5555	511	5353	5757	12.99736926	12.4395712	3.744684063
3	Kilifi South	20	Male	Het	AA	22	chronic	0	0	0	0	0	0	1.371067882	0	1	PF3D7_1105200	1	0	2221.5	0	2135	2308	11.10911829	11.11731843	3.346646318
3	Kilifi South	20	Male	Het	AA	22	chronic	0	0	0	0	0	0	1.371067882	0	1	PF3D7_1455300	1	0	-94.5	1543	-113	-76	10.26020338	#NUM!	#NUM!
3	Kilifi South	20	Male	Het	AA	22	chronic	0	0	0	0	0	0	1.371067882	0	1	AARP	1	0	18867	0	19330	18404	9.657550898	14.20357742	4.275702849
3	Kilifi South	20	Male	Het	AA	22	chronic	0	0	0	0	0	0	1.371067882	0	1	AMA1	3	1	60700.5	0	60668	60733	13.44878807	15.88942078	4.783192268
3	Kilifi South	20	Male	Het	AA	22	chronic	0	0	0	0	0	0	1.371067882	0	1	ASP	1	0	49077	1543	49528	48626	12.5758206	15.58275944	4.690878007
3	Kilifi South	20	Male	Het	AA	22	chronic	0	0	0	0	0	0	1.371067882	0	1	CLAG3.2	1	0	1488	1543	1368	1608	11.18310377	10.53915881	3.172602931
3	Kilifi South	20	Male	Het	AA	22	chronic	0	0	0	0	0	0	1.371067882	0	1	EBA140	2	0	59445.5	1543	59641	59250	13.18850451	15.85927998	4.774118984
3	Kilifi South	20	Male	Het	AA	22	chronic	0	0	0	0	0	0	1.371067882	0	1	EBA175	1	0	6932	0	7017	6847	10.73069355	12.75905594	3.840858554
3	Kilifi South	20	Male	Het	AA	22	chronic	0	0	0	0	0	0	1.371067882	0	1	EBA181	3	1	61851.5	0	61811	61892	13.91689106	15.91652096	4.791350236
3	Kilifi South	20	Male	Het	AA	22	chronic	0	0	0	0	0	0	1.371067882	0	1	ETRAMP10.2	1	0	3862.5	1543	3954	3771	11.60042532	11.91531922	3.586868492
3	Kilifi South	20	Male	Het	AA	22	chronic	0	0	0	0	0	0	1.371067882	0	1	GAMA	1	0	1565.5	0	1404	1727	11.7571791	10.61240779	3.194653072
3	Kilifi South	20	Male	Het	AA	22	chronic	0	0	0	0	0	0	1.371067882	0	1	MSP1	2	0	3934.5	1543	3811	4058	12.29280663	11.94196459	3.59488955
3	Kilifi South	20	Male	Het	AA	22	chronic	0	0	0	0	0	0	1.371067882	0	1	MSP10	3	1	61561	0	61227	61895	13.41761482	15.90972905	4.789305666
3	Kilifi South	20	Male	Het	AA	22	chronic	0	0	0	0	0	0	1.371067882	0	1	MSP11	2	0	59066	1543	59578	58554	13.53857039	15.85004029	4.771337561
3	Kilifi South	20	Male	Het	AA	22	chronic	0	0	0	0	0	0	1.371067882	0	1	MSP2	3	1	59063.5	1543	59392	58735	13.29654568	15.84997923	4.771319179
3	Kilifi South	20	Male	Het	AA	22	chronic	0	0	0	0	0	0	1.371067882	0	1	MSP3	3	1	61872	0	61866	61878	13.404182	15.91699905	4.791494155
3	Kilifi South	20	Male	Het	AA	22	chronic	0	0	0	0	0	0	1.371067882	0	1	MSP3.5	1	0	17293.5	0	17651	16936	10.838213	14.07794226	4.237882898
3	Kilifi South	20	Male	Het	AA	22	chronic	0	0	0	0	0	0	1.371067882	0	1	MSP3.6	1	0	1150	1543	1132	1168	11.67463178	10.16741815	3.06069784
3	Kilifi South	20	Male	Het	AA	22	chronic	0	0	0	0	0	0	1.371067882	0	1	MSP4	3	1	61741.5	0	61825	61658	13.38519244	15.91395291	4.790577176
3	Kilifi South	20	Male	Het	AA	22	chronic	0	0	0	0	0	0	1.371067882	0	1	MSP5	2	0	6281.5	1543	8580	3983	12.5120747	12.6168934	3.798063364
3	Kilifi South	20	Male	Het	AA	22	chronic	0	0	0	0	0	0	1.371067882	0	1	MSP6	1	0	2411.5	0	2415	2408	10.30642375	11.23571509	3.382287266
3	Kilifi South	20	Male	Het	AA	22	chronic	0	0	0	0	0	0	1.371067882	0	1	MSP7	3	1	4574.5	1543	4120	5029	13.40038903	12.15939835	3.660343632
3	Kilifi South	20	Male	Het	AA	22	chronic	0	0	0	0	0	0	1.371067882	0	1	MSP8	1	0	4857.5	0	4683	5032	11.16125463	12.24599828	3.686412809
3	Kilifi South	20	Male	Het	AA	22	chronic	0	0	0	0	0	0	1.371067882	0	1	MSP9	3	1	59363.5	1543	59343	59384	13.87737608	15.85728853	4.773519499
3	Kilifi South	20	Male	Het	AA	22	chronic	0	0	0	0	0	0	1.371067882	0	1	MSRP3	1	0	583	1543	484	682	10.94757941	9.187352073	2.765668555
3	Kilifi South	20	Male	Het	AA	22	chronic	0	0	0	0	0	0	1.371067882	0	1	MSRP4	2	0	13296.5	1543	13353	13240	12.24607125	13.69875892	4.123737338
3	Kilifi South	20	Male	Het	AA	22	chronic	0	0	0	0	0	0	1.371067882	0	1	MSRP5	1	0	1743	1543	1795	1691	11.3292167	10.76735685	3.241297387
3	Kilifi South	20	Male	Het	AA	22	chronic	0	0	0	0	0	0	1.371067882	0	1	MTRAP	1	0	36883.5	1543	41320	32447	11.36945004	15.17068794	4.566832126
3	Kilifi South	20	Male	Het	AA	22	chronic	0	0	0	0	0	0	1.371067882	0	1	P113	1	0	4636	0	4471	4801	11.58907493	12.17866485	3.666143427
3	Kilifi South	20	Male	Het	AA	22	chronic	0	0	0	0	0	0	1.371067882	0	1	P12	2	0	-21.5	0	-20	-23	12.45632346	#NUM!	#NUM!
3	Kilifi South	20	Male	Het	AA	22	chronic	0	0	0	0	0	0	1.371067882	0	1	P38	1	0	1273	1543	1348	1198	11.0097514	10.3140167	3.104828404
3	Kilifi South	20	Male	Het	AA	22	chronic	0	0	0	0	0	0	1.371067882	0	1	P41	1	0	2670.5	0	2744	2597	11.06154597	11.38289417	3.426592582
3	Kilifi South	20	Male	Het	AA	22	chronic	0	0	0	0	0	0	1.371067882	0	1	PF10_0166	1	0	10124	1543	10350	9898	11.54358047	13.30549179	4.005352136
3	Kilifi South	20	Male	Het	AA	22	chronic	0	0	0	0	0	0	1.371067882	0	1	PF210C	1	0	1198	0	1170	1226	11.29685911	10.22641219	3.078456818
3	Kilifi South	20	Male	Het	AA	22	chronic	0	0	0	0	0	0	1.371067882	0	1	PF34	1	0	763	0	718	808	11.13501231	9.575539247	2.882524538
3	Kilifi South	20	Male	Het	AA	22	chronic	0	0	0	0	0	0	1.371067882	0	1	PF3D7_0206200	1	0	13794.5	1543	13195	14394	11.52654272	13.75180554	4.139705964
3	Kilifi South	20	Male	Het	AA	22	chronic	0	0	0	0	0	0	1.371067882	0	1	PF3D7_0525800(IMC1G)	3	1	4610.5	1543	4894	4327	13.69902879	12.1707075	3.663748026
3	Kilifi South	20	Male	Het	AA	22	chronic	0	0	0	0	0	0	1.371067882	0	1	PF3D7_0606800	1	0	1225.5	0	1149	1302	11.29363665	10.25915477	3.088313316
3	Kilifi South	20	Male	Het	AA	22	chronic	0	0	0	0	0	0	1.371067882	0	1	PF3D7_0629500_SEG2	1	0	-5.5	0	67	-78	11.79532222	#NUM!	#NUM!
3	Kilifi South	20	Male	Het	AA	22	chronic	0	0	0	0	0	0	1.371067882	0	1	PF3D7_0730800.2	1	0	51998	1543	51378	52618	12.71114782	15.66616851	4.71598664
3	Kilifi South	20	Male	Het	AA	22	chronic	0	0	0	0	0	0	1.371067882	0	1	PF3D7_0830500	1	0	10994.5	0	10658	11331	11.75785776	13.42449438	4.041175484
3	Kilifi South	20	Male	Het	AA	22	chronic	0	0	0	0	0	0	1.371067882	0	1	PF3D7_0831400	1	0	3170	0	3049	3291	11.69396085	11.63026713	3.501059262
3	Kilifi South	20	Male	Het	AA	22	chronic	0	0	0	0	0	0	1.371067882	0	1	PF3D7_0925900	2	0	209	0	137	281	12.85844464	7.707359132	2.320146286
3	Kilifi South	20	Male	Het	AA	22	chronic	0	0	0	0	0	0	1.371067882	0	1	PF3D7_1025300	2	0	56986	1543	54632	59340	13.73966849	15.79831991	4.755768174
3	Kilifi South	20	Male	Het	AA	22	chronic	0	0	0	0	0	0	1.371067882	0	1	PF3D7_1136200	1	0	628.5	0	433	824	11.5460122	9.295768934	2.798305282
3	Kilifi South	20	Male	Het	AA	22	chronic	0	0	0	0	0	0	1.371067882	0	1	PF3D7_1137300	1	0	2093.5	1543	1758	2429	11.96025718	11.0317012	3.320872965
3	Kilifi South	20	Male	Het	AA	22	chronic	0	0	0	0	0	0	1.371067882	0	1	PF3D7_1229300	1	0	502	1543	470	534	10.4579444	8.971543554	2.700703717
3	Kilifi South	20	Male	Het	AA	22	chronic	0	0	0	0	0	0	1.371067882	0	1	PF3D7_1237900	1	0	198	0	273	123	11.93556106	7.62935662	2.29666519
3	Kilifi South	20	Male	Het	AA	22	chronic	0	0	0	0	0	0	1.371067882	0	1	PF3D7_1252300	1	0	10261.5	1543	9592	10931	12.09051539	13.32495402	4.011210849
3	Kilifi South	20	Male	Het	AA	22	chronic	0	0	0	0	0	0	1.371067882	0	1	PF3D7_1345100	1	0	402.5	0	487	318	11.37840352	8.652844973	2.604765885
3	Kilifi South	20	Male	Het	AA	22	chronic	0	0	0	0	0	0	1.371067882	0	1	PF3D7_1401600(PHISTB)	1	0	1930.5	0	1810	2051	11.63822201	10.91475884	3.285669806
3	Kilifi South	20	Male	Het	AA	22	chronic	0	0	0	0	0	0	1.371067882	0	1	PF3D7_1460600(ISP3)	1	0	4275.5	1543	4151	4400	11.68587926	12.06187743	3.630986911
3	Kilifi South	20	Male	Het	AA	22	chronic	0	0	0	0	0	0	1.371067882	0	1	PF3D7_1462300	2	0	230.5	0	211	250	12.2932585	7.84862294	2.36267093
3	Kilifi South	20	Male	Het	AA	22	chronic	0	0	0	0	0	0	1.371067882	0	1	PF92	1	0	2017.5	1543	1865	2170	11.82199373	10.97835296	3.304813543
3	Kilifi South	20	Male	Het	AA	22	chronic	0	0	0	0	0	0	1.371067882	0	1	PFA0135W	1	0	641.5	1543	596	687	10.67763573	9.325305455	2.807196661
3	Kilifi South	20	Male	Het	AA	22	chronic	0	0	0	0	0	0	1.371067882	0	1	PFSEA	1	0	12643.5	0	11963	13324	11.43311907	13.62610827	4.101867313
3	Kilifi South	20	Male	Het	AA	22	chronic	0	0	0	0	0	0	1.371067882	0	1	PTEX150	1	0	277	0	312	242	11.725614	8.113742166	2.442479769
3	Kilifi South	20	Male	Het	AA	22	chronic	0	0	0	0	0	0	1.371067882	0	1	RAMA	1	0	520.5	0	458	583	11.6329969	9.023754353	2.716420734
3	Kilifi South	20	Male	Het	AA	22	chronic	0	0	0	0	0	0	1.371067882	0	1	RH1	1	0	-1249.5	1543	-2008	-491	9.212612364	#NUM!	#NUM!
3	Kilifi South	20	Male	Het	AA	22	chronic	0	0	0	0	0	0	1.371067882	0	1	RH5	1	0	591	1543	590	592	10.81819508	9.20701432	2.771587481
3	Kilifi South	20	Male	Het	AA	22	chronic	0	0	0	0	0	0	1.371067882	0	1	RHOP3	1	0	2980	0	2939	3021	11.91889365	11.54109662	3.474216264
3	Kilifi South	20	Male	Het	AA	22	chronic	0	0	0	0	0	0	1.371067882	0	1	RIPR	1	0	1658	1543	1424	1892	11.2440272	10.69522829	3.219584526
3	Kilifi South	20	Male	Het	AA	22	chronic	0	0	0	0	0	0	1.371067882	0	1	SEG1	1	0	4421.5	0	4218	4625	11.32356637	12.11032017	3.645569629
3	Kilifi South	20	Male	Het	AA	22	chronic	0	0	0	0	0	0	1.371067882	0	1	SERA2	1	0	2271	0	2196	2346	11.66494466	11.14911199	3.356217134
3	Kilifi South	20	Male	Het	AA	22	chronic	0	0	0	0	0	0	1.371067882	0	1	SERA3	1	0	657	1543	594	720	11.0454905	9.35974956	2.81756537
3	Kilifi South	20	Male	Het	AA	22	chronic	0	0	0	0	0	0	1.371067882	0	1	SERA4	2	0	18558.5	1543	19343	17774	13.59638153	14.17979249	4.268542871
3	Kilifi South	20	Male	Het	AA	22	chronic	0	0	0	0	0	0	1.371067882	0	1	SERA7	2	0	1803	1543	1919	1687	12.40290392	10.81618368	3.255995727
3	Kilifi South	20	Male	Het	AA	22	chronic	0	0	0	0	0	0	1.371067882	0	1	SERA9	2	0	59353	1543	59178	59528	13.45704865	15.85703333	4.773442675
3	Kilifi South	20	Male	Het	AA	22	chronic	0	0	0	0	0	0	1.371067882	0	1	SPATR	1	0	2065	0	2107	2023	11.5863357	11.01192607	3.314920056
3	Kilifi South	20	Male	Het	AA	22	chronic	0	0	0	0	0	0	1.371067882	0	1	TLP	1	0	793.5	1543	670	917	10.89206503	9.632086413	2.899546931
4	Kilifi South	21	Male	Norm	AA	22	chronic	0	0	0	0	0.1552	0	0.948901772	0	1	PF3D7_1105200	3	1	52005.5	0	51235	52776	14.60050756	15.66637659	4.716049276
4	Kilifi South	21	Male	Norm	AA	22	chronic	0	0	0	0	0.1552	0	0.948901772	0	1	PF3D7_1455300	1	0	278.5	740	276	281	11.44397906	8.121533517	2.4448252
4	Kilifi South	21	Male	Norm	AA	22	chronic	0	0	0	0	0.1552	0	0.948901772	0	1	AARP	3	1	59095.5	0	58713	59478	13.18444712	15.85076066	4.771554412
4	Kilifi South	21	Male	Norm	AA	22	chronic	0	0	0	0	0.1552	0	0.948901772	0	1	AMA1	3	1	57517	0	57581	57453	13.26360924	15.81170081	4.759796226
4	Kilifi South	21	Male	Norm	AA	22	chronic	0	0	0	0	0.1552	0	0.948901772	0	1	ASP	2	0	58821.5	740	58949	58694	13.27786229	15.84405595	4.769536095
4	Kilifi South	21	Male	Norm	AA	22	chronic	0	0	0	0	0.1552	0	0.948901772	0	1	CLAG3.2	3	1	3298.5	0	3113	3484	13.44321893	11.68759439	3.518316488
4	Kilifi South	21	Male	Norm	AA	22	chronic	0	0	0	0	0.1552	0	0.948901772	0	1	EBA140	3	1	59643	0	59785	59501	13.27942194	15.86406521	4.77555948
4	Kilifi South	21	Male	Norm	AA	22	chronic	0	0	0	0	0.1552	0	0.948901772	0	1	EBA175	2	0	54208.5	740	54225	54192	13.4684572	15.72623147	4.73406739
4	Kilifi South	21	Male	Norm	AA	22	chronic	0	0	0	0	0.1552	0	0.948901772	0	1	EBA181	2	0	52945	0	52308	53582	13.60360453	15.69220683	4.723824953
4	Kilifi South	21	Male	Norm	AA	22	chronic	0	0	0	0	0.1552	0	0.948901772	0	1	ETRAMP10.2	1	0	4601.5	0	4650	4553	12.11980856	12.16788851	3.662899426
4	Kilifi South	21	Male	Norm	AA	22	chronic	0	0	0	0	0.1552	0	0.948901772	0	1	GAMA	3	1	45755	0	46210	45300	15.00052472	15.48164179	4.66043856
4	Kilifi South	21	Male	Norm	AA	22	chronic	0	0	0	0	0.1552	0	0.948901772	0	1	MSP1	3	1	12479.5	740	12971	11988	14.50883665	13.60727251	4.096197185
4	Kilifi South	21	Male	Norm	AA	22	chronic	0	0	0	0	0.1552	0	0.948901772	0	1	MSP10	3	1	59243	740	59276	59210	13.27857625	15.85435708	4.772637043
4	Kilifi South	21	Male	Norm	AA	22	chronic	0	0	0	0	0.1552	0	0.948901772	0	1	MSP11	3	1	60533.5	0	60355	60712	13.64192228	15.88544615	4.781995785
4	Kilifi South	21	Male	Norm	AA	22	chronic	0	0	0	0	0.1552	0	0.948901772	0	1	MSP2	2	0	57317.5	740	57791	56844	13.25342038	15.80668806	4.75828724
4	Kilifi South	21	Male	Norm	AA	22	chronic	0	0	0	0	0.1552	0	0.948901772	0	1	MSP3	3	1	59803	0	59974	59632	13.30537002	15.86793024	4.776722971
4	Kilifi South	21	Male	Norm	AA	22	chronic	0	0	0	0	0.1552	0	0.948901772	0	1	MSP3.5	2	0	57165	0	57042	57288	13.39050152	15.80284449	4.757130208
4	Kilifi South	21	Male	Norm	AA	22	chronic	0	0	0	0	0.1552	0	0.948901772	0	1	MSP3.6	2	0	1146.5	740	1129	1164	12.50819629	10.16302064	3.059374059
4	Kilifi South	21	Male	Norm	AA	22	chronic	0	0	0	0	0.1552	0	0.948901772	0	1	MSP4	2	0	53116.5	0	53338	52895	12.86763016	15.69687247	4.72522945
4	Kilifi South	21	Male	Norm	AA	22	chronic	0	0	0	0	0.1552	0	0.948901772	0	1	MSP5	3	1	24722	0	24772	24672	14.48511578	14.59350784	4.393083602
4	Kilifi South	21	Male	Norm	AA	22	chronic	0	0	0	0	0.1552	0	0.948901772	0	1	MSP6	2	0	58592.5	740	58485	58700	13.39773669	15.83842839	4.767842029
4	Kilifi South	21	Male	Norm	AA	22	chronic	0	0	0	0	0.1552	0	0.948901772	0	1	MSP7	3	1	48663	740	47282	50044	17.20280718	15.57053764	4.687198879
4	Kilifi South	21	Male	Norm	AA	22	chronic	0	0	0	0	0.1552	0	0.948901772	0	1	MSP8	3	1	57199.5	0	57085	57314	14.00570577	15.80371492	4.757392232
4	Kilifi South	21	Male	Norm	AA	22	chronic	0	0	0	0	0.1552	0	0.948901772	0	1	MSP9	3	1	60268.5	0	60313	60224	13.96114608	15.87911654	4.780090383
4	Kilifi South	21	Male	Norm	AA	22	chronic	0	0	0	0	0.1552	0	0.948901772	0	1	MSRP3	2	0	791.5	740	783	800	12.01646517	9.62844554	2.898450919
4	Kilifi South	21	Male	Norm	AA	22	chronic	0	0	0	0	0.1552	0	0.948901772	0	1	MSRP4	1	0	9843	740	10581	9105	12.03472701	13.26488238	3.993127485
4	Kilifi South	21	Male	Norm	AA	22	chronic	0	0	0	0	0.1552	0	0.948901772	0	1	MSRP5	2	0	2270	0	2269	2271	12.80269551	11.14847658	3.356025857
4	Kilifi South	21	Male	Norm	AA	22	chronic	0	0	0	0	0.1552	0	0.948901772	0	1	MTRAP	3	1	60748	0	60831	60665	13.29397323	15.89054929	4.783531984
4	Kilifi South	21	Male	Norm	AA	22	chronic	0	0	0	0	0.1552	0	0.948901772	0	1	P113	2	0	19945.5	0	19512	20379	12.62559757	14.28377567	4.299844928
4	Kilifi South	21	Male	Norm	AA	22	chronic	0	0	0	0	0.1552	0	0.948901772	0	1	P12	1	0	90.5	740	102	79	11.52536507	6.499845887	1.956648579
4	Kilifi South	21	Male	Norm	AA	22	chronic	0	0	0	0	0.1552	0	0.948901772	0	1	P38	1	0	1063	740	1076	1050	11.61891033	10.05392588	3.026533265
4	Kilifi South	21	Male	Norm	AA	22	chronic	0	0	0	0	0.1552	0	0.948901772	0	1	P41	3	1	60193	0	60079	60307	13.98897747	15.8773081	4.779545989
4	Kilifi South	21	Male	Norm	AA	22	chronic	0	0	0	0	0.1552	0	0.948901772	0	1	PF10_0166	2	0	30787.5	0	31641	29934	13.19514248	14.9100571	4.488374425
4	Kilifi South	21	Male	Norm	AA	22	chronic	0	0	0	0	0.1552	0	0.948901772	0	1	PF210C	1	0	7860	740	7946	7774	12.16067144	12.9403136	3.895422546
4	Kilifi South	21	Male	Norm	AA	22	chronic	0	0	0	0	0.1552	0	0.948901772	0	1	PF34	2	0	6148.5	0	5817	6480	13.07907718	12.58601878	3.788769177
4	Kilifi South	21	Male	Norm	AA	22	chronic	0	0	0	0	0.1552	0	0.948901772	0	1	PF3D7_0206200	1	0	18195	0	18492	17898	11.97715322	14.15125443	4.25995206
4	Kilifi South	21	Male	Norm	AA	22	chronic	0	0	0	0	0.1552	0	0.948901772	0	1	PF3D7_0525800(IMC1G)	3	1	5312.5	740	5906	4719	14.24090003	12.37517522	3.725298943
4	Kilifi South	21	Male	Norm	AA	22	chronic	0	0	0	0	0.1552	0	0.948901772	0	1	PF3D7_0606800	3	1	58338	0	58632	58044	14.52738757	15.83214831	4.765951536
4	Kilifi South	21	Male	Norm	AA	22	chronic	0	0	0	0	0.1552	0	0.948901772	0	1	PF3D7_0629500_SEG2	2	0	529	0	448	610	12.56286603	9.047123912	2.723455672
4	Kilifi South	21	Male	Norm	AA	22	chronic	0	0	0	0	0.1552	0	0.948901772	0	1	PF3D7_0730800.2	2	0	53676	740	53724	53628	12.89962017	15.71198954	4.729780144
4	Kilifi South	21	Male	Norm	AA	22	chronic	0	0	0	0	0.1552	0	0.948901772	0	1	PF3D7_0830500	2	0	25286	0	26157	24415	13.20726019	14.62605121	4.402880134
4	Kilifi South	21	Male	Norm	AA	22	chronic	0	0	0	0	0.1552	0	0.948901772	0	1	PF3D7_0831400	2	0	16858.5	0	16865	16852	13.55609206	14.04118856	4.22681893
4	Kilifi South	21	Male	Norm	AA	22	chronic	0	0	0	0	0.1552	0	0.948901772	0	1	PF3D7_0925900	2	0	609	740	685	533	12.39276981	9.250298418	2.784617293
4	Kilifi South	21	Male	Norm	AA	22	chronic	0	0	0	0	0.1552	0	0.948901772	0	1	PF3D7_1025300	1	0	19306.5	740	20955	17658	11.89568785	14.23679903	4.285703549
4	Kilifi South	21	Male	Norm	AA	22	chronic	0	0	0	0	0.1552	0	0.948901772	0	1	PF3D7_1136200	2	0	12169	0	11572	12766	13.29036718	13.570923	4.085254891
4	Kilifi South	21	Male	Norm	AA	22	chronic	0	0	0	0	0.1552	0	0.948901772	0	1	PF3D7_1137300	3	1	2680	0	2793	2567	13.93019063	11.38801729	3.428134794
4	Kilifi South	21	Male	Norm	AA	22	chronic	0	0	0	0	0.1552	0	0.948901772	0	1	PF3D7_1229300	3	1	1593.5	0	1559	1628	14.36286951	10.6379833	3.202352068
4	Kilifi South	21	Male	Norm	AA	22	chronic	0	0	0	0	0.1552	0	0.948901772	0	1	PF3D7_1237900	3	1	1943.5	0	2025	1862	14.1258532	10.92444139	3.288584545
4	Kilifi South	21	Male	Norm	AA	22	chronic	0	0	0	0	0.1552	0	0.948901772	0	1	PF3D7_1252300	3	1	59070	740	59125	59015	14.71039659	15.85013799	4.771366971
4	Kilifi South	21	Male	Norm	AA	22	chronic	0	0	0	0	0.1552	0	0.948901772	0	1	PF3D7_1345100	3	1	18319.5	740	18265	18374	15.58670954	14.16109251	4.262913616
4	Kilifi South	21	Male	Norm	AA	22	chronic	0	0	0	0	0.1552	0	0.948901772	0	1	PF3D7_1401600(PHISTB)	2	0	8567	0	8684	8450	12.81072348	13.06457437	3.932828767
4	Kilifi South	21	Male	Norm	AA	22	chronic	0	0	0	0	0.1552	0	0.948901772	0	1	PF3D7_1460600(ISP3)	3	1	14984.5	740	11207	18762	14.30509737	13.87118332	4.175642256
4	Kilifi South	21	Male	Norm	AA	22	chronic	0	0	0	0	0.1552	0	0.948901772	0	1	PF3D7_1462300	1	0	375	740	451	299	11.19324356	8.550746785	2.574031268
4	Kilifi South	21	Male	Norm	AA	22	chronic	0	0	0	0	0.1552	0	0.948901772	0	1	PF92	3	1	2112	0	2220	2004	13.43606037	11.04439412	3.324693914
4	Kilifi South	21	Male	Norm	AA	22	chronic	0	0	0	0	0.1552	0	0.948901772	0	1	PFA0135W	2	0	869	740	895	843	12.09265031	9.763212367	2.939019776
4	Kilifi South	21	Male	Norm	AA	22	chronic	0	0	0	0	0.1552	0	0.948901772	0	1	PFSEA	2	0	58035.5	0	57755	58316	13.49054839	15.82464804	4.76369373
4	Kilifi South	21	Male	Norm	AA	22	chronic	0	0	0	0	0.1552	0	0.948901772	0	1	PTEX150	3	1	9696	0	8974	10418	13.7504433	13.24317398	3.986592607
4	Kilifi South	21	Male	Norm	AA	22	chronic	0	0	0	0	0.1552	0	0.948901772	0	1	RAMA	2	0	7041	0	7713	6369	13.59197176	12.78156463	3.847634344
4	Kilifi South	21	Male	Norm	AA	22	chronic	0	0	0	0	0.1552	0	0.948901772	0	1	RH1	3	1	587	0	539	635	13.76620679	9.197216693	2.768638101
4	Kilifi South	21	Male	Norm	AA	22	chronic	0	0	0	0	0.1552	0	0.948901772	0	1	RH5	1	0	344	740	336	352	11.07417343	8.426264755	2.536558443
4	Kilifi South	21	Male	Norm	AA	22	chronic	0	0	0	0	0.1552	0	0.948901772	0	1	RHOP3	1	0	1763.5	740	2430	1097	11.69662669	10.78422586	3.246375464
4	Kilifi South	21	Male	Norm	AA	22	chronic	0	0	0	0	0.1552	0	0.948901772	0	1	RIPR	2	0	1954.5	740	1873	2036	12.37120984	10.93258387	3.291035675
4	Kilifi South	21	Male	Norm	AA	22	chronic	0	0	0	0	0.1552	0	0.948901772	0	1	SEG1	3	1	19217.5	0	20442	17993	13.52148238	14.23013305	4.28369689
4	Kilifi South	21	Male	Norm	AA	22	chronic	0	0	0	0	0.1552	0	0.948901772	0	1	SERA2	3	1	54044.5	740	53943	54146	14.81978806	15.72186018	4.732751503
4	Kilifi South	21	Male	Norm	AA	22	chronic	0	0	0	0	0.1552	0	0.948901772	0	1	SERA3	3	1	1666	0	1717	1615	13.38911576	10.70217269	3.221674997
4	Kilifi South	21	Male	Norm	AA	22	chronic	0	0	0	0	0.1552	0	0.948901772	0	1	SERA4	1	0	2269.5	740	2188	2351	11.90152722	11.14815877	3.355930187
4	Kilifi South	21	Male	Norm	AA	22	chronic	0	0	0	0	0.1552	0	0.948901772	0	1	SERA7	2	0	830	740	896	764	12.1565504	9.696967526	2.919078092
4	Kilifi South	21	Male	Norm	AA	22	chronic	0	0	0	0	0.1552	0	0.948901772	0	1	SERA9	3	1	58543.5	0	58557	58530	13.48700677	15.83722138	4.767478683
4	Kilifi South	21	Male	Norm	AA	22	chronic	0	0	0	0	0.1552	0	0.948901772	0	1	SPATR	1	0	2350.5	740	2369	2332	11.53198011	11.19875197	3.371160256
4	Kilifi South	21	Male	Norm	AA	22	chronic	0	0	0	0	0.1552	0	0.948901772	0	1	TLP	2	0	5433.5	0	5335	5532	13.11778474	12.4076661	3.735079671
5	Kilifi South	22	Male	Norm	AA	18.5	suscept	1	0	0	0	0	0	1.372912049	0	1	PF3D7_1105200	3	1	32604	1627	32468	32740	13.76621984	14.99276135	4.513270884
5	Kilifi South	22	Male	Norm	AA	18.5	suscept	1	0	0	0	0	0	1.372912049	0	1	PF3D7_1455300	1	0	634	1627	994	274	10.4341196	9.30833903	2.802089258
5	Kilifi South	22	Male	Norm	AA	18.5	suscept	1	0	0	0	0	0	1.372912049	0	1	AARP	1	0	33416	1627	33611	33221	12.62979794	15.02825143	4.523954462
5	Kilifi South	22	Male	Norm	AA	18.5	suscept	1	0	0	0	0	0	1.372912049	0	1	AMA1	1	0	25425	1627	25916	24934	12.48035724	14.63396015	4.405260962
5	Kilifi South	22	Male	Norm	AA	18.5	suscept	1	0	0	0	0	0	1.372912049	0	1	ASP	1	0	31960.5	1627	32045	31876	12.68987445	14.96400236	4.504613565
5	Kilifi South	22	Male	Norm	AA	18.5	suscept	1	0	0	0	0	0	1.372912049	0	1	CLAG3.2	3	1	11304	1627	12092	10516	14.31708887	13.46454575	4.053232149
5	Kilifi South	22	Male	Norm	AA	18.5	suscept	1	0	0	0	0	0	1.372912049	0	1	EBA140	1	0	33716.5	1627	34107	33326	12.90523208	15.04116716	4.527842486
5	Kilifi South	22	Male	Norm	AA	18.5	suscept	1	0	0	0	0	0	1.372912049	0	1	EBA175	1	0	21410	1627	20908	21912	12.43168424	14.38599718	4.330616667
5	Kilifi South	22	Male	Norm	AA	18.5	suscept	1	0	0	0	0	0	1.372912049	0	1	EBA181	2	0	33745	1627	33857	33633	13.30873715	15.04238613	4.528209432
5	Kilifi South	22	Male	Norm	AA	18.5	suscept	1	0	0	0	0	0	1.372912049	0	1	ETRAMP10.2	3	1	28336	1627	27880	28792	14.51814409	14.7903485	4.452338544
5	Kilifi South	22	Male	Norm	AA	18.5	suscept	1	0	0	0	0	0	1.372912049	0	1	GAMA	2	0	26870.5	1627	26990	26751	13.07354535	14.71373555	4.429275748
5	Kilifi South	22	Male	Norm	AA	18.5	suscept	1	0	0	0	0	0	1.372912049	0	1	MSP1	2	0	11643	1627	11865	11421	13.62852634	13.50717522	4.066064897
5	Kilifi South	22	Male	Norm	AA	18.5	suscept	1	0	0	0	0	0	1.372912049	0	1	MSP10	1	0	27828	1627	27532	28124	12.58345292	14.76424961	4.444481995
5	Kilifi South	22	Male	Norm	AA	18.5	suscept	1	0	0	0	0	0	1.372912049	0	1	MSP11	1	0	31452	1627	31557	31347	12.85799913	14.94086414	4.497648267
5	Kilifi South	22	Male	Norm	AA	18.5	suscept	1	0	0	0	0	0	1.372912049	0	1	MSP2	1	0	24721.5	1627	24892	24551	12.77345971	14.59347866	4.393074818
5	Kilifi South	22	Male	Norm	AA	18.5	suscept	1	0	0	0	0	0	1.372912049	0	1	MSP3	1	0	32046	1627	31844	32248	12.68601644	14.96785667	4.505773828
5	Kilifi South	22	Male	Norm	AA	18.5	suscept	1	0	0	0	0	0	1.372912049	0	1	MSP3.5	1	0	32246.5	1627	32143	32350	12.77989941	14.97685496	4.508482584
5	Kilifi South	22	Male	Norm	AA	18.5	suscept	1	0	0	0	0	0	1.372912049	0	1	MSP3.6	3	1	6247	1627	5800	6694	13.45689324	12.60894781	3.795671506
5	Kilifi South	22	Male	Norm	AA	18.5	suscept	1	0	0	0	0	0	1.372912049	0	1	MSP4	1	0	30123	1627	30664	29582	12.65781626	14.87857784	4.478898222
5	Kilifi South	22	Male	Norm	AA	18.5	suscept	1	0	0	0	0	0	1.372912049	0	1	MSP5	2	0	7596.5	1627	8011	7182	12.45410209	12.89111915	3.880613542
5	Kilifi South	22	Male	Norm	AA	18.5	suscept	1	0	0	0	0	0	1.372912049	0	1	MSP6	1	0	32497.5	1627	32348	32647	12.83196263	14.98804112	4.511849952
5	Kilifi South	22	Male	Norm	AA	18.5	suscept	1	0	0	0	0	0	1.372912049	0	1	MSP7	1	0	437	1627	1208	-334	10.46299415	8.77148947	2.640481437
5	Kilifi South	22	Male	Norm	AA	18.5	suscept	1	0	0	0	0	0	1.372912049	0	1	MSP8	2	0	27769.5	1627	27909	27630	12.70028709	14.76121358	4.44356806
5	Kilifi South	22	Male	Norm	AA	18.5	suscept	1	0	0	0	0	0	1.372912049	0	1	MSP9	2	0	34025	1627	33848	34202	13.14506096	15.05430754	4.531798134
5	Kilifi South	22	Male	Norm	AA	18.5	suscept	1	0	0	0	0	0	1.372912049	0	1	MSRP3	2	0	3894	1627	3210	4578	12.84019843	11.92703717	3.590395947
5	Kilifi South	22	Male	Norm	AA	18.5	suscept	1	0	0	0	0	0	1.372912049	0	1	MSRP4	2	0	31749	1627	32071	31427	13.4344469	14.95442353	4.501730051
5	Kilifi South	22	Male	Norm	AA	18.5	suscept	1	0	0	0	0	0	1.372912049	0	1	MSRP5	2	0	5681.5	1627	5249	6114	12.84560857	12.47205616	3.754463011
5	Kilifi South	22	Male	Norm	AA	18.5	suscept	1	0	0	0	0	0	1.372912049	0	1	MTRAP	1	0	34278.5	1627	34299	34258	12.68806171	15.06501636	4.535021809
5	Kilifi South	22	Male	Norm	AA	18.5	suscept	1	0	0	0	0	0	1.372912049	0	1	P113	2	0	32166	1627	32025	32307	13.9682909	14.97324892	4.507397058
5	Kilifi South	22	Male	Norm	AA	18.5	suscept	1	0	0	0	0	0	1.372912049	0	1	P12	1	0	560	1627	757	363	11.05938864	9.129283017	2.748188027
5	Kilifi South	22	Male	Norm	AA	18.5	suscept	1	0	0	0	0	0	1.372912049	0	1	P38	3	1	13308.5	1627	13382	13235	13.61585089	13.70006035	4.124129109
5	Kilifi South	22	Male	Norm	AA	18.5	suscept	1	0	0	0	0	0	1.372912049	0	1	P41	2	0	32410.5	1627	31929	32892	13.51349958	14.98417366	4.510685731
5	Kilifi South	22	Male	Norm	AA	18.5	suscept	1	0	0	0	0	0	1.372912049	0	1	PF10_0166	2	0	31643	1627	30431	32855	13.27605003	14.94959876	4.500277651
5	Kilifi South	22	Male	Norm	AA	18.5	suscept	1	0	0	0	0	0	1.372912049	0	1	PF210C	3	1	30787.5	1627	30994	30581	14.02257965	14.9100571	4.488374425
5	Kilifi South	22	Male	Norm	AA	18.5	suscept	1	0	0	0	0	0	1.372912049	0	1	PF34	3	1	15252.5	1627	15294	15211	13.79318694	13.89675811	4.183341034
5	Kilifi South	22	Male	Norm	AA	18.5	suscept	1	0	0	0	0	0	1.372912049	0	1	PF3D7_0206200	2	0	34744	1627	34638	34850	13.45065937	15.08447624	4.540879816
5	Kilifi South	22	Male	Norm	AA	18.5	suscept	1	0	0	0	0	0	1.372912049	0	1	PF3D7_0525800(IMC1G)	2	0	3360	1627	3625	3095	13.09149423	11.71424552	3.526339277
5	Kilifi South	22	Male	Norm	AA	18.5	suscept	1	0	0	0	0	0	1.372912049	0	1	PF3D7_0606800	2	0	25354	1627	24433	26275	13.60753477	14.62992575	4.404046486
5	Kilifi South	22	Male	Norm	AA	18.5	suscept	1	0	0	0	0	0	1.372912049	0	1	PF3D7_0629500_SEG2	3	1	6644.5	1627	6791	6498	13.22598815	12.69794493	3.822462306
5	Kilifi South	22	Male	Norm	AA	18.5	suscept	1	0	0	0	0	0	1.372912049	0	1	PF3D7_0730800.2	1	0	30588.5	1627	30794	30383	12.55575066	14.90070174	4.485558181
5	Kilifi South	22	Male	Norm	AA	18.5	suscept	1	0	0	0	0	0	1.372912049	0	1	PF3D7_0830500	2	0	24095	1627	26854	21336	13.28444868	14.55644618	4.381926931
5	Kilifi South	22	Male	Norm	AA	18.5	suscept	1	0	0	0	0	0	1.372912049	0	1	PF3D7_0831400	3	1	32086.5	1627	32155	32018	13.59171779	14.96967881	4.506322347
5	Kilifi South	22	Male	Norm	AA	18.5	suscept	1	0	0	0	0	0	1.372912049	0	1	PF3D7_0925900	1	0	856.5	1627	493	1220	11.20627584	9.742309436	2.932727367
5	Kilifi South	22	Male	Norm	AA	18.5	suscept	1	0	0	0	0	0	1.372912049	0	1	PF3D7_1025300	2	0	32496	1627	32426	32566	13.27362708	14.98797452	4.511829906
5	Kilifi South	22	Male	Norm	AA	18.5	suscept	1	0	0	0	0	0	1.372912049	0	1	PF3D7_1136200	2	0	27239	1627	26873	27605	13.70306691	14.73338612	4.43519116
5	Kilifi South	22	Male	Norm	AA	18.5	suscept	1	0	0	0	0	0	1.372912049	0	1	PF3D7_1137300	3	1	12537	1627	13658	11416	14.35148804	13.61390454	4.098193626
5	Kilifi South	22	Male	Norm	AA	18.5	suscept	1	0	0	0	0	0	1.372912049	0	1	PF3D7_1229300	1	0	662	1627	725	599	11.33338207	9.370687407	2.820857989
5	Kilifi South	22	Male	Norm	AA	18.5	suscept	1	0	0	0	0	0	1.372912049	0	1	PF3D7_1237900	3	1	2959	1627	2125	3793	13.66318935	11.53089398	3.471144965
5	Kilifi South	22	Male	Norm	AA	18.5	suscept	1	0	0	0	0	0	1.372912049	0	1	PF3D7_1252300	2	0	34284.5	1627	34469	34100	13.94108924	15.06526886	4.53509782
5	Kilifi South	22	Male	Norm	AA	18.5	suscept	1	0	0	0	0	0	1.372912049	0	1	PF3D7_1345100	3	1	7142	1627	6873	7411	13.46229458	12.80211242	3.853819846
5	Kilifi South	22	Male	Norm	AA	18.5	suscept	1	0	0	0	0	0	1.372912049	0	1	PF3D7_1401600(PHISTB)	3	1	18829	1627	18946	18712	13.59665057	14.20066876	4.274827255
5	Kilifi South	22	Male	Norm	AA	18.5	suscept	1	0	0	0	0	0	1.372912049	0	1	PF3D7_1460600(ISP3)	3	1	17795	1627	18256	17334	14.14358627	14.11918431	4.250297992
5	Kilifi South	22	Male	Norm	AA	18.5	suscept	1	0	0	0	0	0	1.372912049	0	1	PF3D7_1462300	2	0	1737	1627	2251	1223	12.85697234	10.76238204	3.239799818
5	Kilifi South	22	Male	Norm	AA	18.5	suscept	1	0	0	0	0	0	1.372912049	0	1	PF92	3	1	15019.5	1627	14220	15819	14.12911872	13.87454917	4.176655475
5	Kilifi South	22	Male	Norm	AA	18.5	suscept	1	0	0	0	0	0	1.372912049	0	1	PFA0135W	2	0	3468	1627	3393	3543	12.96592989	11.75988818	3.540079089
5	Kilifi South	22	Male	Norm	AA	18.5	suscept	1	0	0	0	0	0	1.372912049	0	1	PFSEA	2	0	29215.5	1627	29085	29346	13.076424	14.83444636	4.465613323
5	Kilifi South	22	Male	Norm	AA	18.5	suscept	1	0	0	0	0	0	1.372912049	0	1	PTEX150	3	1	21838	1627	22549	21127	13.93262442	14.41455311	4.339212862
5	Kilifi South	22	Male	Norm	AA	18.5	suscept	1	0	0	0	0	0	1.372912049	0	1	RAMA	2	0	15344.5	1627	13127	17562	13.44517381	13.90543402	4.185952742
5	Kilifi South	22	Male	Norm	AA	18.5	suscept	1	0	0	0	0	0	1.372912049	0	1	RH1	2	0	925.5	1627	252	1599	12.22347459	9.85408918	2.966376423
5	Kilifi South	22	Male	Norm	AA	18.5	suscept	1	0	0	0	0	0	1.372912049	0	1	RH5	3	1	32459.5	1627	32514	32405	13.29725904	14.98635316	4.511341826
5	Kilifi South	22	Male	Norm	AA	18.5	suscept	1	0	0	0	0	0	1.372912049	0	1	RHOP3	2	0	13853	1627	12372	15334	13.60529175	13.75791082	4.141543834
5	Kilifi South	22	Male	Norm	AA	18.5	suscept	1	0	0	0	0	0	1.372912049	0	1	RIPR	3	1	5533	1627	4278	6788	13.62180424	12.43384621	3.74296067
5	Kilifi South	22	Male	Norm	AA	18.5	suscept	1	0	0	0	0	0	1.372912049	0	1	SEG1	2	0	27833	1627	27430	28236	13.05361675	14.7645088	4.44456002
5	Kilifi South	22	Male	Norm	AA	18.5	suscept	1	0	0	0	0	0	1.372912049	0	1	SERA2	3	1	30180	1627	29427	30933	14.07174584	14.88130519	4.479719235
5	Kilifi South	22	Male	Norm	AA	18.5	suscept	1	0	0	0	0	0	1.372912049	0	1	SERA3	3	1	5255	1627	5723	4787	13.85722625	12.35947505	3.72057272
5	Kilifi South	22	Male	Norm	AA	18.5	suscept	1	0	0	0	0	0	1.372912049	0	1	SERA4	2	0	10999.5	1627	10971	11028	13.22052257	13.42515032	4.041372944
5	Kilifi South	22	Male	Norm	AA	18.5	suscept	1	0	0	0	0	0	1.372912049	0	1	SERA7	3	1	4668.5	1627	5088	4249	13.56480084	12.18874337	3.669177363
5	Kilifi South	22	Male	Norm	AA	18.5	suscept	1	0	0	0	0	0	1.372912049	0	1	SERA9	2	0	33196.5	1627	33157	33236	13.18134982	15.01874352	4.521092297
5	Kilifi South	22	Male	Norm	AA	18.5	suscept	1	0	0	0	0	0	1.372912049	0	1	SPATR	2	0	32521.5	1627	32404	32639	13.52963585	14.98910618	4.512170568
5	Kilifi South	22	Male	Norm	AA	18.5	suscept	1	0	0	0	0	0	1.372912049	0	1	TLP	3	1	21716	1627	20785	22647	14.56851574	14.40647077	4.336779833
6	Kilifi South	28	Female	Het	AA	22	PCR -ve	0	0	0	0	0.0208	0	1.44247973	0	1	PF3D7_1105200	2	0	28326	994.5	27613	29039	13.59518426	14.78983927	4.452185251
6	Kilifi South	28	Female	Het	AA	22	PCR -ve	0	0	0	0	0.0208	0	1.44247973	0	1	PF3D7_1455300	3	1	3172	994.5	2813	3531	13.71515731	11.63117706	3.501333179
6	Kilifi South	28	Female	Het	AA	22	PCR -ve	0	0	0	0	0.0208	0	1.44247973	0	1	AARP	1	0	29190.5	994.5	28912	29469	12.38840614	14.8332113	4.465241534
6	Kilifi South	28	Female	Het	AA	22	PCR -ve	0	0	0	0	0.0208	0	1.44247973	0	1	AMA1	1	0	11559.5	994.5	10925	12194	11.24295958	13.49679138	4.062939049
6	Kilifi South	28	Female	Het	AA	22	PCR -ve	0	0	0	0	0.0208	0	1.44247973	0	1	ASP	1	0	30109	994.5	30288	29930	12.61066555	14.87790717	4.478696332
6	Kilifi South	28	Female	Het	AA	22	PCR -ve	0	0	0	0	0.0208	0	1.44247973	0	1	CLAG3.2	3	1	17753	994.5	17598	17908	14.88539247	14.11577522	4.249271753
6	Kilifi South	28	Female	Het	AA	22	PCR -ve	0	0	0	0	0.0208	0	1.44247973	0	1	EBA140	1	0	29261	994.5	29579	28943	12.71339823	14.83669145	4.466289164
6	Kilifi South	28	Female	Het	AA	22	PCR -ve	0	0	0	0	0.0208	0	1.44247973	0	1	EBA175	2	0	27938	994.5	28652	27224	12.89921015	14.76994113	4.446195313
6	Kilifi South	28	Female	Het	AA	22	PCR -ve	0	0	0	0	0.0208	0	1.44247973	0	1	EBA181	2	0	31382.5	994.5	31722	31043	13.22582875	14.93767266	4.496687537
6	Kilifi South	28	Female	Het	AA	22	PCR -ve	0	0	0	0	0.0208	0	1.44247973	0	1	ETRAMP10.2	3	1	20823.5	994.5	20572	21075	14.11789446	14.34592496	4.318553727
6	Kilifi South	28	Female	Het	AA	22	PCR -ve	0	0	0	0	0.0208	0	1.44247973	0	1	GAMA	2	0	23877.5	994.5	23961	23794	12.90209629	14.54336417	4.377988854
6	Kilifi South	28	Female	Het	AA	22	PCR -ve	0	0	0	0	0.0208	0	1.44247973	0	1	MSP1	3	1	15284.5	994.5	15965	14604	14.04508254	13.89978174	4.184251236
6	Kilifi South	28	Female	Het	AA	22	PCR -ve	0	0	0	0	0.0208	0	1.44247973	0	1	MSP10	1	0	20283.5	994.5	19854	20713	12.06819942	14.308019	4.307142896
6	Kilifi South	28	Female	Het	AA	22	PCR -ve	0	0	0	0	0.0208	0	1.44247973	0	1	MSP11	1	0	28891.5	994.5	29388	28395	12.73746501	14.81835749	4.46077009
6	Kilifi South	28	Female	Het	AA	22	PCR -ve	0	0	0	0	0.0208	0	1.44247973	0	1	MSP2	1	0	15759	994.5	15855	15663	12.19403241	13.94388837	4.197528656
6	Kilifi South	28	Female	Het	AA	22	PCR -ve	0	0	0	0	0.0208	0	1.44247973	0	1	MSP3	1	0	27440.5	994.5	27078	27803	12.43588042	14.74401915	4.43839202
6	Kilifi South	28	Female	Het	AA	22	PCR -ve	0	0	0	0	0.0208	0	1.44247973	0	1	MSP3.5	1	0	28771.5	994.5	28719	28824	12.61528521	14.81235282	4.458962504
6	Kilifi South	28	Female	Het	AA	22	PCR -ve	0	0	0	0	0.0208	0	1.44247973	0	1	MSP3.6	2	0	3674	994.5	3941	3407	13.0941095	11.84313591	3.565139152
6	Kilifi South	28	Female	Het	AA	22	PCR -ve	0	0	0	0	0.0208	0	1.44247973	0	1	MSP4	1	0	28966.5	994.5	29071	28862	12.62658442	14.82209775	4.461896023
6	Kilifi South	28	Female	Het	AA	22	PCR -ve	0	0	0	0	0.0208	0	1.44247973	0	1	MSP5	3	1	18470.5	994.5	18339	18602	13.85262444	14.1729353	4.266478652
6	Kilifi South	28	Female	Het	AA	22	PCR -ve	0	0	0	0	0.0208	0	1.44247973	0	1	MSP6	1	0	30170	994.5	29965	30375	12.73681038	14.88082708	4.47957531
6	Kilifi South	28	Female	Het	AA	22	PCR -ve	0	0	0	0	0.0208	0	1.44247973	0	1	MSP7	1	0	356	994.5	415	297	11.11564536	8.475733431	2.551449998
6	Kilifi South	28	Female	Het	AA	22	PCR -ve	0	0	0	0	0.0208	0	1.44247973	0	1	MSP8	1	0	21822	994.5	22619	21025	12.29901322	14.41349571	4.338894551
6	Kilifi South	28	Female	Het	AA	22	PCR -ve	0	0	0	0	0.0208	0	1.44247973	0	1	MSP9	2	0	31818	994.5	31933	31703	13.05975205	14.95755553	4.502672878
6	Kilifi South	28	Female	Het	AA	22	PCR -ve	0	0	0	0	0.0208	0	1.44247973	0	1	MSRP3	3	1	9003.5	994.5	8412	9595	13.95384296	13.13627023	3.954411369
6	Kilifi South	28	Female	Het	AA	22	PCR -ve	0	0	0	0	0.0208	0	1.44247973	0	1	MSRP4	2	0	29664.5	994.5	29418	29911	13.36600034	14.85644985	4.472237033
6	Kilifi South	28	Female	Het	AA	22	PCR -ve	0	0	0	0	0.0208	0	1.44247973	0	1	MSRP5	3	1	8093	994.5	9374	6812	13.63046111	12.98245888	3.90810954
6	Kilifi South	28	Female	Het	AA	22	PCR -ve	0	0	0	0	0.0208	0	1.44247973	0	1	MTRAP	1	0	31015.5	994.5	31022	31009	12.51542868	14.92070176	4.491578787
6	Kilifi South	28	Female	Het	AA	22	PCR -ve	0	0	0	0	0.0208	0	1.44247973	0	1	P113	1	0	8964.5	994.5	11404	6525	12.28494438	13.1300074	3.952526072
6	Kilifi South	28	Female	Het	AA	22	PCR -ve	0	0	0	0	0.0208	0	1.44247973	0	1	P12	3	1	2217.5	994.5	1941	2494	13.1904658	11.11471839	3.345863629
6	Kilifi South	28	Female	Het	AA	22	PCR -ve	0	0	0	0	0.0208	0	1.44247973	0	1	P38	3	1	16536	994.5	17373	15699	13.94179161	14.01332267	4.218430464
6	Kilifi South	28	Female	Het	AA	22	PCR -ve	0	0	0	0	0.0208	0	1.44247973	0	1	P41	2	0	32507.5	994.5	32227	32788	13.54405042	14.98848499	4.511983571
6	Kilifi South	28	Female	Het	AA	22	PCR -ve	0	0	0	0	0.0208	0	1.44247973	0	1	PF10_0166	2	0	28566.5	994.5	24490	32643	13.15049688	14.80203667	4.455857033
6	Kilifi South	28	Female	Het	AA	22	PCR -ve	0	0	0	0	0.0208	0	1.44247973	0	1	PF210C	2	0	20170.5	994.5	19939	20402	13.58408539	14.29995923	4.304716664
6	Kilifi South	28	Female	Het	AA	22	PCR -ve	0	0	0	0	0.0208	0	1.44247973	0	1	PF34	3	1	15841	994.5	14989	16693	13.89332301	13.95137579	4.199782594
6	Kilifi South	28	Female	Het	AA	22	PCR -ve	0	0	0	0	0.0208	0	1.44247973	0	1	PF3D7_0206200	2	0	29867	994.5	29541	30193	13.24248856	14.86626471	4.475191602
6	Kilifi South	28	Female	Het	AA	22	PCR -ve	0	0	0	0	0.0208	0	1.44247973	0	1	PF3D7_0525800(IMC1G)	2	0	2513	994.5	3561	1465	12.96875941	11.29519496	3.400192489
6	Kilifi South	28	Female	Het	AA	22	PCR -ve	0	0	0	0	0.0208	0	1.44247973	0	1	PF3D7_0606800	2	0	31487	994.5	31704	31270	13.89102433	14.94246869	4.498131284
6	Kilifi South	28	Female	Het	AA	22	PCR -ve	0	0	0	0	0.0208	0	1.44247973	0	1	PF3D7_0629500_SEG2	2	0	5086.5	994.5	4799	5374	12.96573473	12.31245757	3.706419049
6	Kilifi South	28	Female	Het	AA	22	PCR -ve	0	0	0	0	0.0208	0	1.44247973	0	1	PF3D7_0730800.2	1	0	28736	994.5	28143	29329	12.47814486	14.81057163	4.458426315
6	Kilifi South	28	Female	Het	AA	22	PCR -ve	0	0	0	0	0.0208	0	1.44247973	0	1	PF3D7_0830500	2	0	28537.5	994.5	28613	28462	13.56579324	14.80057133	4.455415924
6	Kilifi South	28	Female	Het	AA	22	PCR -ve	0	0	0	0	0.0208	0	1.44247973	0	1	PF3D7_0831400	2	0	26248	994.5	26384	26112	13.32063401	14.67991988	4.419096217
6	Kilifi South	28	Female	Het	AA	22	PCR -ve	0	0	0	0	0.0208	0	1.44247973	0	1	PF3D7_0925900	2	0	1762	994.5	1594	1930	12.90193122	10.78299821	3.246005904
6	Kilifi South	28	Female	Het	AA	22	PCR -ve	0	0	0	0	0.0208	0	1.44247973	0	1	PF3D7_1025300	2	0	29763.5	994.5	29505	30022	13.17360326	14.86125657	4.473684
6	Kilifi South	28	Female	Het	AA	22	PCR -ve	0	0	0	0	0.0208	0	1.44247973	0	1	PF3D7_1136200	2	0	19369	994.5	19643	19095	13.22775505	14.24146185	4.287107199
6	Kilifi South	28	Female	Het	AA	22	PCR -ve	0	0	0	0	0.0208	0	1.44247973	0	1	PF3D7_1137300	3	1	12971.5	994.5	11254	14689	14.44397197	13.6630577	4.1129902
6	Kilifi South	28	Female	Het	AA	22	PCR -ve	0	0	0	0	0.0208	0	1.44247973	0	1	PF3D7_1229300	3	1	1312.5	994.5	1415	1210	13.28228921	10.35810171	3.118099312
6	Kilifi South	28	Female	Het	AA	22	PCR -ve	0	0	0	0	0.0208	0	1.44247973	0	1	PF3D7_1237900	3	1	2719	994.5	2445	2993	13.86839567	11.40886044	3.434409208
6	Kilifi South	28	Female	Het	AA	22	PCR -ve	0	0	0	0	0.0208	0	1.44247973	0	1	PF3D7_1252300	1	0	11211.5	994.5	12561	9862	12.16906812	13.45269169	4.049663721
6	Kilifi South	28	Female	Het	AA	22	PCR -ve	0	0	0	0	0.0208	0	1.44247973	0	1	PF3D7_1345100	3	1	8523.5	994.5	8314	8733	13.81363948	13.05723025	3.930617965
6	Kilifi South	28	Female	Het	AA	22	PCR -ve	0	0	0	0	0.0208	0	1.44247973	0	1	PF3D7_1401600(PHISTB)	3	1	18243	994.5	18359	18127	13.60029539	14.15505537	4.261096258
6	Kilifi South	28	Female	Het	AA	22	PCR -ve	0	0	0	0	0.0208	0	1.44247973	0	1	PF3D7_1460600(ISP3)	3	1	14118	994.5	13622	14614	13.89006764	13.78524811	4.149773178
6	Kilifi South	28	Female	Het	AA	22	PCR -ve	0	0	0	0	0.0208	0	1.44247973	0	1	PF3D7_1462300	1	0	18.5	994.5	-103	140	10.70021559	4.209453366	1.267171728
6	Kilifi South	28	Female	Het	AA	22	PCR -ve	0	0	0	0	0.0208	0	1.44247973	0	1	PF92	3	1	18648.5	994.5	20163	17134	14.46565781	14.18677197	4.270643905
6	Kilifi South	28	Female	Het	AA	22	PCR -ve	0	0	0	0	0.0208	0	1.44247973	0	1	PFA0135W	3	1	5550.5	994.5	6476	4625	13.70549297	12.43840202	3.744332107
6	Kilifi South	28	Female	Het	AA	22	PCR -ve	0	0	0	0	0.0208	0	1.44247973	0	1	PFSEA	2	0	30334	994.5	30083	30585	13.12918812	14.88864813	4.481929682
6	Kilifi South	28	Female	Het	AA	22	PCR -ve	0	0	0	0	0.0208	0	1.44247973	0	1	PTEX150	3	1	18287.5	994.5	19824	16751	13.74652867	14.15857024	4.262154339
6	Kilifi South	28	Female	Het	AA	22	PCR -ve	0	0	0	0	0.0208	0	1.44247973	0	1	RAMA	3	1	29749.5	994.5	30015	29484	14.36107208	14.8605778	4.473479671
6	Kilifi South	28	Female	Het	AA	22	PCR -ve	0	0	0	0	0.0208	0	1.44247973	0	1	RH1	1	0	-117	994.5	336	-570	11.51085558	#NUM!	#NUM!
6	Kilifi South	28	Female	Het	AA	22	PCR -ve	0	0	0	0	0.0208	0	1.44247973	0	1	RH5	2	0	25798	994.5	24907	26689	12.98253638	14.6549716	4.411586038
6	Kilifi South	28	Female	Het	AA	22	PCR -ve	0	0	0	0	0.0208	0	1.44247973	0	1	RHOP3	2	0	13589	994.5	13842	13336	13.6396556	13.73015167	4.133187499
6	Kilifi South	28	Female	Het	AA	22	PCR -ve	0	0	0	0	0.0208	0	1.44247973	0	1	RIPR	3	1	5972.5	994.5	5289	6656	13.87185392	12.54411923	3.776156158
6	Kilifi South	28	Female	Het	AA	22	PCR -ve	0	0	0	0	0.0208	0	1.44247973	0	1	SEG1	2	0	22105	994.5	22578	21632	12.74533297	14.43208511	4.344490519
6	Kilifi South	28	Female	Het	AA	22	PCR -ve	0	0	0	0	0.0208	0	1.44247973	0	1	SERA2	2	0	18590.5	994.5	20397	16784	13.47330396	14.18227795	4.26929107
6	Kilifi South	28	Female	Het	AA	22	PCR -ve	0	0	0	0	0.0208	0	1.44247973	0	1	SERA3	3	1	3597	994.5	3570	3624	13.56717649	11.81257844	3.555940438
6	Kilifi South	28	Female	Het	AA	22	PCR -ve	0	0	0	0	0.0208	0	1.44247973	0	1	SERA4	2	0	18531.5	994.5	18038	19025	13.95424212	14.17769204	4.267910574
6	Kilifi South	28	Female	Het	AA	22	PCR -ve	0	0	0	0	0.0208	0	1.44247973	0	1	SERA7	3	1	6530.5	994.5	8784	4277	14.13035023	12.67297774	3.814946434
6	Kilifi South	28	Female	Het	AA	22	PCR -ve	0	0	0	0	0.0208	0	1.44247973	0	1	SERA9	2	0	29554.5	994.5	29838	29271	13.04915768	14.85109019	4.470623616
6	Kilifi South	28	Female	Het	AA	22	PCR -ve	0	0	0	0	0.0208	0	1.44247973	0	1	SPATR	2	0	28057	994.5	28039	28075	13.33907239	14.77607314	4.448041232
6	Kilifi South	28	Female	Het	AA	22	PCR -ve	0	0	0	0	0.0208	0	1.44247973	0	1	TLP	3	1	13498	994.5	14054	12942	14.09935944	13.72045804	4.130269424
7	Kilifi South	33	Female	Norm	AA	22	chronic	0	0	0	0	0	0	1.158362508	0	1	PF3D7_1105200	2	0	14605	363.5	14845	14365	12.67996809	13.83417474	4.164501561
7	Kilifi South	33	Female	Norm	AA	22	chronic	0	0	0	0	0	0	1.158362508	0	1	PF3D7_1455300	3	1	2055	363.5	2950	1160	13.52525424	11.00492268	3.312811826
7	Kilifi South	33	Female	Norm	AA	22	chronic	0	0	0	0	0	0	1.158362508	0	1	AARP	1	0	16799.5	363.5	16483	17116	11.29927757	14.03613067	4.225296356
7	Kilifi South	33	Female	Norm	AA	22	chronic	0	0	0	0	0	0	1.158362508	0	1	AMA1	1	0	2783.5	363.5	2043	3524	10.1808946	11.44268437	3.444591226
7	Kilifi South	33	Female	Norm	AA	22	chronic	0	0	0	0	0	0	1.158362508	0	1	ASP	1	0	16088	363.5	16200	15976	11.38493021	13.97369737	4.206502058
7	Kilifi South	33	Female	Norm	AA	22	chronic	0	0	0	0	0	0	1.158362508	0	1	CLAG3.2	3	1	9232	363.5	2128	16336	14.2269851	13.17242751	3.965295796
7	Kilifi South	33	Female	Norm	AA	22	chronic	0	0	0	0	0	0	1.158362508	0	1	EBA140	1	0	16093.5	363.5	16031	16156	11.80111689	13.9741905	4.206650504
7	Kilifi South	33	Female	Norm	AA	22	chronic	0	0	0	0	0	0	1.158362508	0	1	EBA175	1	0	0	363.5	0	0	9.452602063	#NUM!	#NUM!
7	Kilifi South	33	Female	Norm	AA	22	chronic	0	0	0	0	0	0	1.158362508	0	1	EBA181	1	0	15610.5	363.5	16058	15163	12.19421234	13.93022913	4.193416814
7	Kilifi South	33	Female	Norm	AA	22	chronic	0	0	0	0	0	0	1.158362508	0	1	ETRAMP10.2	3	1	14952	363.5	14999	14905	13.70082432	13.86805085	4.174699288
7	Kilifi South	33	Female	Norm	AA	22	chronic	0	0	0	0	0	0	1.158362508	0	1	GAMA	1	0	9281	363.5	8839	9723	11.2671639	13.18006454	3.967594773
7	Kilifi South	33	Female	Norm	AA	22	chronic	0	0	0	0	0	0	1.158362508	0	1	MSP1	3	1	15376.5	363.5	15083	15670	14.10313003	13.90843953	4.186857493
7	Kilifi South	33	Female	Norm	AA	22	chronic	0	0	0	0	0	0	1.158362508	0	1	MSP10	1	0	10879.5	363.5	10463	11296	11.10859931	13.40932463	4.036608937
7	Kilifi South	33	Female	Norm	AA	22	chronic	0	0	0	0	0	0	1.158362508	0	1	MSP11	1	0	11695	363.5	11419	11971	11.09680783	13.51360424	4.068000226
7	Kilifi South	33	Female	Norm	AA	22	chronic	0	0	0	0	0	0	1.158362508	0	1	MSP2	1	0	4590.5	363.5	4644	4537	10.78665558	12.16443559	3.661859992
7	Kilifi South	33	Female	Norm	AA	22	chronic	0	0	0	0	0	0	1.158362508	0	1	MSP3	1	0	14088.5	363.5	14318	13859	11.26750885	13.7822304	4.148864756
7	Kilifi South	33	Female	Norm	AA	22	chronic	0	0	0	0	0	0	1.158362508	0	1	MSP3.5	1	0	16731	363.5	16732	16730	11.72144201	14.03023606	4.223521899
7	Kilifi South	33	Female	Norm	AA	22	chronic	0	0	0	0	0	0	1.158362508	0	1	MSP3.6	3	1	9988.5	363.5	9627	10350	14.00137664	13.28605233	3.999500274
7	Kilifi South	33	Female	Norm	AA	22	chronic	0	0	0	0	0	0	1.158362508	0	1	MSP4	1	0	13097.5	363.5	12888	13307	11.3436673	13.67700384	4.117188407
7	Kilifi South	33	Female	Norm	AA	22	chronic	0	0	0	0	0	0	1.158362508	0	1	MSP5	1	0	4209.5	363.5	4235	4184	11.89664149	12.03943317	3.624230514
7	Kilifi South	33	Female	Norm	AA	22	chronic	0	0	0	0	0	0	1.158362508	0	1	MSP6	1	0	16421.5	363.5	16539	16304	11.69623524	14.00329829	4.215412825
7	Kilifi South	33	Female	Norm	AA	22	chronic	0	0	0	0	0	0	1.158362508	0	1	MSP7	3	1	2330.5	363.5	1700	2961	13.6083416	11.1864238	3.367449107
7	Kilifi South	33	Female	Norm	AA	22	chronic	0	0	0	0	0	0	1.158362508	0	1	MSP8	1	0	8742	363.5	8865	8619	10.78628365	13.09374766	3.941610802
7	Kilifi South	33	Female	Norm	AA	22	chronic	0	0	0	0	0	0	1.158362508	0	1	MSP9	1	0	16423	363.5	16048	16798	11.92333377	14.00343007	4.215452493
7	Kilifi South	33	Female	Norm	AA	22	chronic	0	0	0	0	0	0	1.158362508	0	1	MSRP3	3	1	5595	363.5	5680	5510	13.56143181	12.44992242	3.747800091
7	Kilifi South	33	Female	Norm	AA	22	chronic	0	0	0	0	0	0	1.158362508	0	1	MSRP4	2	0	16412	363.5	16408	16416	12.56445604	14.00246344	4.215161508
7	Kilifi South	33	Female	Norm	AA	22	chronic	0	0	0	0	0	0	1.158362508	0	1	MSRP5	2	0	3885.5	363.5	3917	3854	12.64831997	11.92388455	3.589446913
7	Kilifi South	33	Female	Norm	AA	22	chronic	0	0	0	0	0	0	1.158362508	0	1	MTRAP	1	0	15637.5	363.5	15514	15761	11.09706326	13.93272226	4.194167323
7	Kilifi South	33	Female	Norm	AA	22	chronic	0	0	0	0	0	0	1.158362508	0	1	P113	1	0	1968.5	363.5	153	3784	10.85524516	10.942881	3.294135419
7	Kilifi South	33	Female	Norm	AA	22	chronic	0	0	0	0	0	0	1.158362508	0	1	P12	3	1	2388.5	363.5	1619	3158	13.48742644	11.22188916	3.378125246
7	Kilifi South	33	Female	Norm	AA	22	chronic	0	0	0	0	0	0	1.158362508	0	1	P38	3	1	13917.5	363.5	14065	13770	13.78565226	13.76461246	4.14356123
7	Kilifi South	33	Female	Norm	AA	22	chronic	0	0	0	0	0	0	1.158362508	0	1	P41	2	0	17043.5	363.5	16245	17842	12.71603037	14.05693401	4.231558785
7	Kilifi South	33	Female	Norm	AA	22	chronic	0	0	0	0	0	0	1.158362508	0	1	PF10_0166	1	0	15629	363.5	15575	15683	12.26342452	13.93193785	4.193931191
7	Kilifi South	33	Female	Norm	AA	22	chronic	0	0	0	0	0	0	1.158362508	0	1	PF210C	2	0	16539	363.5	16104	16974	13.40575058	14.01358439	4.218509247
7	Kilifi South	33	Female	Norm	AA	22	chronic	0	0	0	0	0	0	1.158362508	0	1	PF34	1	0	295	363.5	590	0	10.09933204	8.204571144	2.469822016
7	Kilifi South	33	Female	Norm	AA	22	chronic	0	0	0	0	0	0	1.158362508	0	1	PF3D7_0206200	1	0	15319	363.5	15049	15589	12.22123339	13.9030345	4.185230416
7	Kilifi South	33	Female	Norm	AA	22	chronic	0	0	0	0	0	0	1.158362508	0	1	PF3D7_0525800(IMC1G)	1	0	0	363.5	0	0	10.92726205	#NUM!	#NUM!
7	Kilifi South	33	Female	Norm	AA	22	chronic	0	0	0	0	0	0	1.158362508	0	1	PF3D7_0606800	2	0	17315	363.5	16942	17688	13.22718835	14.07973477	4.238422496
7	Kilifi South	33	Female	Norm	AA	22	chronic	0	0	0	0	0	0	1.158362508	0	1	PF3D7_0629500_SEG2	3	1	10011.5	363.5	9541	10482	14.05528878	13.28937053	4.000499152
7	Kilifi South	33	Female	Norm	AA	22	chronic	0	0	0	0	0	0	1.158362508	0	1	PF3D7_0730800.2	1	0	6226	363.5	1240	11212	10.04649802	12.60408986	3.794209116
7	Kilifi South	33	Female	Norm	AA	22	chronic	0	0	0	0	0	0	1.158362508	0	1	PF3D7_0830500	1	0	8428	363.5	15372	1484	11.77199285	13.0409746	3.925724527
7	Kilifi South	33	Female	Norm	AA	22	chronic	0	0	0	0	0	0	1.158362508	0	1	PF3D7_0831400	2	0	12836.5	363.5	12769	12904	12.26295582	13.64796427	4.108446625
7	Kilifi South	33	Female	Norm	AA	22	chronic	0	0	0	0	0	0	1.158362508	0	1	PF3D7_0925900	3	1	3371	363.5	3422	3320	13.78068282	11.71896091	3.527758753
7	Kilifi South	33	Female	Norm	AA	22	chronic	0	0	0	0	0	0	1.158362508	0	1	PF3D7_1025300	1	0	16687	363.5	17715	15659	12.36011509	14.02643699	4.222378266
7	Kilifi South	33	Female	Norm	AA	22	chronic	0	0	0	0	0	0	1.158362508	0	1	PF3D7_1136200	1	0	73.5	363.5	147	0	9.815090817	6.199672345	1.866287339
7	Kilifi South	33	Female	Norm	AA	22	chronic	0	0	0	0	0	0	1.158362508	0	1	PF3D7_1137300	3	1	8131.5	363.5	13963	2300	14.01308135	12.98930579	3.910170666
7	Kilifi South	33	Female	Norm	AA	22	chronic	0	0	0	0	0	0	1.158362508	0	1	PF3D7_1229300	3	1	1451.5	363.5	1159	1744	13.79545398	10.50332886	3.16181704
7	Kilifi South	33	Female	Norm	AA	22	chronic	0	0	0	0	0	0	1.158362508	0	1	PF3D7_1237900	3	1	4537	363.5	4189	4885	14.63511649	12.14752294	3.656768779
7	Kilifi South	33	Female	Norm	AA	22	chronic	0	0	0	0	0	0	1.158362508	0	1	PF3D7_1252300	2	0	14889.5	363.5	15262	14517	12.70855129	13.86200769	4.172880114
7	Kilifi South	33	Female	Norm	AA	22	chronic	0	0	0	0	0	0	1.158362508	0	1	PF3D7_1345100	2	0	3009	363.5	2794	3224	12.62938337	11.55506839	3.478422188
7	Kilifi South	33	Female	Norm	AA	22	chronic	0	0	0	0	0	0	1.158362508	0	1	PF3D7_1401600(PHISTB)	1	0	6361.5	363.5	6888	5835	12.16702382	12.63515127	3.803559532
7	Kilifi South	33	Female	Norm	AA	22	chronic	0	0	0	0	0	0	1.158362508	0	1	PF3D7_1460600(ISP3)	3	1	13795.5	363.5	14382	13209	13.91842034	13.75191013	4.139737446
7	Kilifi South	33	Female	Norm	AA	22	chronic	0	0	0	0	0	0	1.158362508	0	1	PF3D7_1462300	3	1	3258.5	363.5	3133	3384	14.5953036	11.66999228	3.513017725
7	Kilifi South	33	Female	Norm	AA	22	chronic	0	0	0	0	0	0	1.158362508	0	1	PF92	3	1	8381.5	363.5	10194	6569	13.50493022	13.03299274	3.923321749
7	Kilifi South	33	Female	Norm	AA	22	chronic	0	0	0	0	0	0	1.158362508	0	1	PFA0135W	3	1	3880.5	363.5	3531	4230	13.48751649	11.92202684	3.588887688
7	Kilifi South	33	Female	Norm	AA	22	chronic	0	0	0	0	0	0	1.158362508	0	1	PFSEA	1	0	280	363.5	560	0	10.31572143	8.129283017	2.447158031
7	Kilifi South	33	Female	Norm	AA	22	chronic	0	0	0	0	0	0	1.158362508	0	1	PTEX150	2	0	14932	363.5	14821	15043	13.54203073	13.86611979	4.174117981
7	Kilifi South	33	Female	Norm	AA	22	chronic	0	0	0	0	0	0	1.158362508	0	1	RAMA	2	0	12163	363.5	10204	14122	13.25844062	13.57021149	4.085040707
7	Kilifi South	33	Female	Norm	AA	22	chronic	0	0	0	0	0	0	1.158362508	0	1	RH1	2	0	0	363.5	0	0	12.73242793	#NUM!	#NUM!
7	Kilifi South	33	Female	Norm	AA	22	chronic	0	0	0	0	0	0	1.158362508	0	1	RH5	2	0	13361	363.5	13154	13568	12.02404699	13.70574037	4.125838964
7	Kilifi South	33	Female	Norm	AA	22	chronic	0	0	0	0	0	0	1.158362508	0	1	RHOP3	2	0	7645.5	363.5	5301	9990	13.00831496	12.90039514	3.883405893
7	Kilifi South	33	Female	Norm	AA	22	chronic	0	0	0	0	0	0	1.158362508	0	1	RIPR	3	1	10583.5	363.5	8592	12575	14.61365642	13.36952919	4.024629314
7	Kilifi South	33	Female	Norm	AA	22	chronic	0	0	0	0	0	0	1.158362508	0	1	SEG1	1	0	10873.5	363.5	10314	11433	11.72036544	13.40852877	4.036369359
7	Kilifi South	33	Female	Norm	AA	22	chronic	0	0	0	0	0	0	1.158362508	0	1	SERA2	1	0	4947.5	363.5	5307	4588	11.74953723	12.27248399	3.694385803
7	Kilifi South	33	Female	Norm	AA	22	chronic	0	0	0	0	0	0	1.158362508	0	1	SERA3	3	1	4560	363.5	4011	5109	13.98680716	12.15481811	3.658964843
7	Kilifi South	33	Female	Norm	AA	22	chronic	0	0	0	0	0	0	1.158362508	0	1	SERA4	2	0	10471	363.5	11309	9633	13.30856024	13.35411161	4.01998816
7	Kilifi South	33	Female	Norm	AA	22	chronic	0	0	0	0	0	0	1.158362508	0	1	SERA7	3	1	5090	363.5	4843	5337	13.97957058	12.31344994	3.706717782
7	Kilifi South	33	Female	Norm	AA	22	chronic	0	0	0	0	0	0	1.158362508	0	1	SERA9	1	0	16455	363.5	17247	15663	12.27496578	14.00623841	4.216297887
7	Kilifi South	33	Female	Norm	AA	22	chronic	0	0	0	0	0	0	1.158362508	0	1	SPATR	1	0	13258.5	363.5	13798	12719	12.25187052	13.69462994	4.122494393
7	Kilifi South	33	Female	Norm	AA	22	chronic	0	0	0	0	0	0	1.158362508	0	1	TLP	1	0	1382	363.5	2764	0	11.70017045	10.4325419	3.140508043
8	Kilifi South	27	Female	Homo	AA	22	chronic	0	0	0	0	0	0	0.574031293	1	0	PF3D7_1105200	1	0	850	0	738	962	9.756293518	9.731319031	2.929418926
8	Kilifi South	27	Female	Homo	AA	22	chronic	0	0	0	0	0	0	0.574031293	1	0	PF3D7_1455300	2	0	245.5	0	445	46	12.52179892	7.939579214	2.390051496
8	Kilifi South	27	Female	Homo	AA	22	chronic	0	0	0	0	0	0	0.574031293	1	0	AARP	1	0	149	0	0	298	9.490060699	7.21916852	2.173186268
8	Kilifi South	27	Female	Homo	AA	22	chronic	0	0	0	0	0	0	0.574031293	1	0	AMA1	1	0	-7158	0	-6622	-7694	9.162974026	#NUM!	#NUM!
8	Kilifi South	27	Female	Homo	AA	22	chronic	0	0	0	0	0	0	0.574031293	1	0	ASP	1	0	661.5	0	673	650	9.434089138	9.369597346	2.820529849
8	Kilifi South	27	Female	Homo	AA	22	chronic	0	0	0	0	0	0	0.574031293	1	0	CLAG3.2	2	0	3586.5	0	4170	3003	13.29881256	11.80836092	3.554670835
8	Kilifi South	27	Female	Homo	AA	22	chronic	0	0	0	0	0	0	0.574031293	1	0	EBA140	1	0	225.5	0	225	226	9.409200914	7.816983623	2.353146546
8	Kilifi South	27	Female	Homo	AA	22	chronic	0	0	0	0	0	0	0.574031293	1	0	EBA175	1	0	2667	0	1197	4137	10.06096394	11.38100211	3.426023016
8	Kilifi South	27	Female	Homo	AA	22	chronic	0	0	0	0	0	0	0.574031293	1	0	EBA181	1	0	1666.5	0	1990	1343	9.814184624	10.7026056	3.221805318
8	Kilifi South	27	Female	Homo	AA	22	chronic	0	0	0	0	0	0	0.574031293	1	0	ETRAMP10.2	1	0	3287	0	3887	2687	11.59640328	11.68255574	3.516799704
8	Kilifi South	27	Female	Homo	AA	22	chronic	0	0	0	0	0	0	0.574031293	1	0	GAMA	1	0	0	0	0	0	8.507515036	#NUM!	#NUM!
8	Kilifi South	27	Female	Homo	AA	22	chronic	0	0	0	0	0	0	0.574031293	1	0	MSP1	1	0	808	0	684	932	11.08821503	9.658211483	2.907411361
8	Kilifi South	27	Female	Homo	AA	22	chronic	0	0	0	0	0	0	0.574031293	1	0	MSP10	1	0	0	0	0	0	9.549549762	#NUM!	#NUM!
8	Kilifi South	27	Female	Homo	AA	22	chronic	0	0	0	0	0	0	0.574031293	1	0	MSP11	1	0	218.5	0	108	329	9.092696153	7.77148947	2.339451441
8	Kilifi South	27	Female	Homo	AA	22	chronic	0	0	0	0	0	0	0.574031293	1	0	MSP2	1	0	0	0	0	0	9.814025997	#NUM!	#NUM!
8	Kilifi South	27	Female	Homo	AA	22	chronic	0	0	0	0	0	0	0.574031293	1	0	MSP3	1	0	0	0	0	0	8.617862484	#NUM!	#NUM!
8	Kilifi South	27	Female	Homo	AA	22	chronic	0	0	0	0	0	0	0.574031293	1	0	MSP3.5	1	0	409.5	0	307	512	9.231266675	8.677719642	2.612253906
8	Kilifi South	27	Female	Homo	AA	22	chronic	0	0	0	0	0	0	0.574031293	1	0	MSP3.6	2	0	420.5	0	605	236	12.30293913	8.71596199	2.623766
8	Kilifi South	27	Female	Homo	AA	22	chronic	0	0	0	0	0	0	0.574031293	1	0	MSP4	1	0	433.5	0	227	640	9.811875138	8.759888183	2.636989102
8	Kilifi South	27	Female	Homo	AA	22	chronic	0	0	0	0	0	0	0.574031293	1	0	MSP5	1	0	0	0	0	0	9.695028551	#NUM!	#NUM!
8	Kilifi South	27	Female	Homo	AA	22	chronic	0	0	0	0	0	0	0.574031293	1	0	MSP6	1	0	602.5	0	764	441	9.666503729	9.234817431	2.779957051
8	Kilifi South	27	Female	Homo	AA	22	chronic	0	0	0	0	0	0	0.574031293	1	0	MSP7	3	1	1327.5	0	1274	1381	13.28558163	10.37449615	3.12303453
8	Kilifi South	27	Female	Homo	AA	22	chronic	0	0	0	0	0	0	0.574031293	1	0	MSP8	1	0	0	0	0	0	9.044424911	#NUM!	#NUM!
8	Kilifi South	27	Female	Homo	AA	22	chronic	0	0	0	0	0	0	0.574031293	1	0	MSP9	1	0	2643.5	0	2815	2472	9.76408687	11.36823361	3.422179315
8	Kilifi South	27	Female	Homo	AA	22	chronic	0	0	0	0	0	0	0.574031293	1	0	MSRP3	1	0	0	0	0	0	11.37707853	#NUM!	#NUM!
8	Kilifi South	27	Female	Homo	AA	22	chronic	0	0	0	0	0	0	0.574031293	1	0	MSRP4	1	0	948.5	0	950	947	9.808302364	9.889503963	2.977037335
8	Kilifi South	27	Female	Homo	AA	22	chronic	0	0	0	0	0	0	0.574031293	1	0	MSRP5	1	0	0	0	0	0	9.435797141	#NUM!	#NUM!
8	Kilifi South	27	Female	Homo	AA	22	chronic	0	0	0	0	0	0	0.574031293	1	0	MTRAP	1	0	1358	0	1221	1495	9.433523736	10.40726776	3.13289977
8	Kilifi South	27	Female	Homo	AA	22	chronic	0	0	0	0	0	0	0.574031293	1	0	P113	1	0	2802	0	2434	3170	11.21626645	11.45224124	3.447468131
8	Kilifi South	27	Female	Homo	AA	22	chronic	0	0	0	0	0	0	0.574031293	1	0	P12	2	0	353.5	0	414	293	12.71105444	8.465566405	2.548389418
8	Kilifi South	27	Female	Homo	AA	22	chronic	0	0	0	0	0	0	0.574031293	1	0	P38	1	0	1677	0	2318	1036	11.41213806	10.71166697	3.224533063
8	Kilifi South	27	Female	Homo	AA	22	chronic	0	0	0	0	0	0	0.574031293	1	0	P41	1	0	3905.5	0	4051	3760	11.03481131	11.93129155	3.591676642
8	Kilifi South	27	Female	Homo	AA	22	chronic	0	0	0	0	0	0	0.574031293	1	0	PF10_0166	1	0	2780	0	3230	2330	10.13141774	11.44086917	3.444044796
8	Kilifi South	27	Female	Homo	AA	22	chronic	0	0	0	0	0	0	0.574031293	1	0	PF210C	1	0	42	0	74	10	10.14448004	5.392317423	1.62324929
8	Kilifi South	27	Female	Homo	AA	22	chronic	0	0	0	0	0	0	0.574031293	1	0	PF34	1	0	478	0	378	578	10.47222802	8.900866808	2.679427897
8	Kilifi South	27	Female	Homo	AA	22	chronic	0	0	0	0	0	0	0.574031293	1	0	PF3D7_0206200	1	0	1729.5	0	1817	1642	10.25772716	10.7561393	3.237920566
8	Kilifi South	27	Female	Homo	AA	22	chronic	0	0	0	0	0	0	0.574031293	1	0	PF3D7_0525800(IMC1G)	2	0	1609.5	0	218	3001	13.02244517	10.65239686	3.206690981
8	Kilifi South	27	Female	Homo	AA	22	chronic	0	0	0	0	0	0	0.574031293	1	0	PF3D7_0606800	1	0	1017.5	0	1341	694	10.59869264	9.990813079	3.007534418
8	Kilifi South	27	Female	Homo	AA	22	chronic	0	0	0	0	0	0	0.574031293	1	0	PF3D7_0629500_SEG2	1	0	1517	0	420	2614	11.72310289	10.56700537	3.180985581
8	Kilifi South	27	Female	Homo	AA	22	chronic	0	0	0	0	0	0	0.574031293	1	0	PF3D7_0730800.2	1	0	1569.5	0	1640	1499	9.40700964	10.61608931	3.19576132
8	Kilifi South	27	Female	Homo	AA	22	chronic	0	0	0	0	0	0	0.574031293	1	0	PF3D7_0830500	1	0	276.5	0	73	480	9.704379701	8.11113567	2.441695136
8	Kilifi South	27	Female	Homo	AA	22	chronic	0	0	0	0	0	0	0.574031293	1	0	PF3D7_0831400	1	0	357.5	0	440	275	9.016921781	8.481799432	2.553276046
8	Kilifi South	27	Female	Homo	AA	22	chronic	0	0	0	0	0	0	0.574031293	1	0	PF3D7_0925900	3	1	1710.5	0	1873	1548	13.36759807	10.74020239	3.233123079
8	Kilifi South	27	Female	Homo	AA	22	chronic	0	0	0	0	0	0	0.574031293	1	0	PF3D7_1025300	1	0	636.5	0	594	679	9.862573492	9.314016704	2.803798408
8	Kilifi South	27	Female	Homo	AA	22	chronic	0	0	0	0	0	0	0.574031293	1	0	PF3D7_1136200	1	0	271	0	123	419	9.988499244	8.082149041	2.432969291
8	Kilifi South	27	Female	Homo	AA	22	chronic	0	0	0	0	0	0	0.574031293	1	0	PF3D7_1137300	1	0	0	0	0	0	10.20857614	#NUM!	#NUM!
8	Kilifi South	27	Female	Homo	AA	22	chronic	0	0	0	0	0	0	0.574031293	1	0	PF3D7_1229300	3	1	399.5	0	519	280	13.34999544	8.642051693	2.601516784
8	Kilifi South	27	Female	Homo	AA	22	chronic	0	0	0	0	0	0	0.574031293	1	0	PF3D7_1237900	3	1	1607	0	2042	1172	13.81124682	10.65015421	3.206015877
8	Kilifi South	27	Female	Homo	AA	22	chronic	0	0	0	0	0	0	0.574031293	1	0	PF3D7_1252300	1	0	469	0	672	266	9.403829261	8.873444113	2.671172843
8	Kilifi South	27	Female	Homo	AA	22	chronic	0	0	0	0	0	0	0.574031293	1	0	PF3D7_1345100	1	0	0	0	0	0	10.38409748	#NUM!	#NUM!
8	Kilifi South	27	Female	Homo	AA	22	chronic	0	0	0	0	0	0	0.574031293	1	0	PF3D7_1401600(PHISTB)	1	0	0	0	0	0	9.566292879	#NUM!	#NUM!
8	Kilifi South	27	Female	Homo	AA	22	chronic	0	0	0	0	0	0	0.574031293	1	0	PF3D7_1460600(ISP3)	1	0	1458	0	1636	1280	11.13153765	10.509775	3.163757524
8	Kilifi South	27	Female	Homo	AA	22	chronic	0	0	0	0	0	0	0.574031293	1	0	PF3D7_1462300	3	1	1407	0	1475	1339	13.99535657	10.45840661	3.148294097
8	Kilifi South	27	Female	Homo	AA	22	chronic	0	0	0	0	0	0	0.574031293	1	0	PF92	1	0	1753.5	0	599	2908	11.70071966	10.77602172	3.24390577
8	Kilifi South	27	Female	Homo	AA	22	chronic	0	0	0	0	0	0	0.574031293	1	0	PFA0135W	1	0	67.5	0	135	0	11.54549117	6.076815597	1.829303773
8	Kilifi South	27	Female	Homo	AA	22	chronic	0	0	0	0	0	0	0.574031293	1	0	PFSEA	1	0	798	0	799	797	10.39055889	9.640244936	2.902002891
8	Kilifi South	27	Female	Homo	AA	22	chronic	0	0	0	0	0	0	0.574031293	1	0	PTEX150	1	0	2630.5	0	3190	2071	11.58493864	11.36112133	3.420038306
8	Kilifi South	27	Female	Homo	AA	22	chronic	0	0	0	0	0	0	0.574031293	1	0	RAMA	1	0	162	0	324	0	9.790229061	7.339850003	2.209515015
8	Kilifi South	27	Female	Homo	AA	22	chronic	0	0	0	0	0	0	0.574031293	1	0	RH1	3	1	517.5	0	327	708	13.54630639	9.015415052	2.713910354
8	Kilifi South	27	Female	Homo	AA	22	chronic	0	0	0	0	0	0	0.574031293	1	0	RH5	1	0	487.5	0	975	0	8.94063119	8.929258409	2.68797462
8	Kilifi South	27	Female	Homo	AA	22	chronic	0	0	0	0	0	0	0.574031293	1	0	RHOP3	1	0	0	0	0	0	10.4429431	#NUM!	#NUM!
8	Kilifi South	27	Female	Homo	AA	22	chronic	0	0	0	0	0	0	0.574031293	1	0	RIPR	1	0	4.5	0	0	9	10.75711168	2.169925001	0.653212514
8	Kilifi South	27	Female	Homo	AA	22	chronic	0	0	0	0	0	0	0.574031293	1	0	SEG1	1	0	0	0	0	0	9.390425635	#NUM!	#NUM!
8	Kilifi South	27	Female	Homo	AA	22	chronic	0	0	0	0	0	0	0.574031293	1	0	SERA2	1	0	2499.5	0	2643	2356	11.03189621	11.28742381	3.397853141
8	Kilifi South	27	Female	Homo	AA	22	chronic	0	0	0	0	0	0	0.574031293	1	0	SERA3	2	0	1623.5	0	1851	1396	13.17399907	10.66489167	3.210452293
8	Kilifi South	27	Female	Homo	AA	22	chronic	0	0	0	0	0	0	0.574031293	1	0	SERA4	1	0	81	0	0	162	10.35972019	6.339850003	1.908485019
8	Kilifi South	27	Female	Homo	AA	22	chronic	0	0	0	0	0	0	0.574031293	1	0	SERA7	2	0	1344.5	0	1680	1009	12.83605246	10.39285404	3.128560807
8	Kilifi South	27	Female	Homo	AA	22	chronic	0	0	0	0	0	0	0.574031293	1	0	SERA9	1	0	60.5	0	70	51	9.760676531	5.918863237	1.781755375
8	Kilifi South	27	Female	Homo	AA	22	chronic	0	0	0	0	0	0	0.574031293	1	0	SPATR	1	0	435.5	0	612	259	9.554348595	8.766528909	2.638988159
8	Kilifi South	27	Female	Homo	AA	22	chronic	0	0	0	0	0	0	0.574031293	1	0	TLP	1	0	829	0	791	867	11.54587846	9.695228291	2.918554531
9	Kilifi South	27	Male	Het	AA	22	chronic	0	0	0	0	0	0	0.574031293	1	0	PF3D7_1105200	2	0	20750.5	2386	21006	20495	13.04240002	14.34085848	4.317028566
9	Kilifi South	27	Male	Het	AA	22	chronic	0	0	0	0	0	0	0.574031293	1	0	PF3D7_1455300	3	1	6366.5	2386	2428	10305	14.20161598	12.63628475	3.803900743
9	Kilifi South	27	Male	Het	AA	22	chronic	0	0	0	0	0	0	0.574031293	1	0	AARP	1	0	23154	2386	23371	22937	11.76132655	14.49897383	4.364626029
9	Kilifi South	27	Male	Het	AA	22	chronic	0	0	0	0	0	0	0.574031293	1	0	AMA1	1	0	7406.5	2386	5042	9771	10.52085211	12.85457623	3.869613027
9	Kilifi South	27	Male	Het	AA	22	chronic	0	0	0	0	0	0	0.574031293	1	0	ASP	1	0	20955.5	2386	20663	21248	11.7138422	14.35504132	4.321298028
9	Kilifi South	27	Male	Het	AA	22	chronic	0	0	0	0	0	0	0.574031293	1	0	CLAG3.2	3	1	11185	2386	10693	11677	14.21886318	13.44927764	4.048635988
9	Kilifi South	27	Male	Het	AA	22	chronic	0	0	0	0	0	0	0.574031293	1	0	EBA140	1	0	22890	2386	23150	22630	12.21807421	14.48242984	4.359645793
9	Kilifi South	27	Male	Het	AA	22	chronic	0	0	0	0	0	0	0.574031293	1	0	EBA175	1	0	9686.5	2386	9359	10014	10.97750296	13.24175976	3.986166883
9	Kilifi South	27	Male	Het	AA	22	chronic	0	0	0	0	0	0	0.574031293	1	0	EBA181	1	0	21863.5	2386	21831	21896	12.55943977	14.41623675	4.339719687
9	Kilifi South	27	Male	Het	AA	22	chronic	0	0	0	0	0	0	0.574031293	1	0	ETRAMP10.2	2	0	16648	2386	12316	20980	13.6698468	14.02306125	4.221362067
9	Kilifi South	27	Male	Het	AA	22	chronic	0	0	0	0	0	0	0.574031293	1	0	GAMA	1	0	14914.5	2386	14719	15110	11.85066239	13.86442799	4.173608698
9	Kilifi South	27	Male	Het	AA	22	chronic	0	0	0	0	0	0	0.574031293	1	0	MSP1	3	1	20482.5	2386	21124	19841	14.32314727	14.32210419	4.311382964
9	Kilifi South	27	Male	Het	AA	22	chronic	0	0	0	0	0	0	0.574031293	1	0	MSP10	1	0	14762	2386	15642	13882	11.34924076	13.84960057	4.169145201
9	Kilifi South	27	Male	Het	AA	22	chronic	0	0	0	0	0	0	0.574031293	1	0	MSP11	1	0	20718	2386	21430	20006	11.96785805	14.33859712	4.316347829
9	Kilifi South	27	Male	Het	AA	22	chronic	0	0	0	0	0	0	0.574031293	1	0	MSP2	1	0	10955	2386	10559	11351	11.51986858	13.41930186	4.039612382
9	Kilifi South	27	Male	Het	AA	22	chronic	0	0	0	0	0	0	0.574031293	1	0	MSP3	1	0	18051	2386	18255	17847	11.50001763	14.13979114	4.256501266
9	Kilifi South	27	Male	Het	AA	22	chronic	0	0	0	0	0	0	0.574031293	1	0	MSP3.5	1	0	20104	2386	20325	19883	11.8543329	14.29519496	4.303282476
9	Kilifi South	27	Male	Het	AA	22	chronic	0	0	0	0	0	0	0.574031293	1	0	MSP3.6	2	0	5182.5	2386	5403	4962	13.12088639	12.3394325	3.714539311
9	Kilifi South	27	Male	Het	AA	22	chronic	0	0	0	0	0	0	0.574031293	1	0	MSP4	1	0	16078.5	2386	17387	14770	11.4517952	13.9728452	4.20624553
9	Kilifi South	27	Male	Het	AA	22	chronic	0	0	0	0	0	0	0.574031293	1	0	MSP5	2	0	11805.5	2386	11562	12049	13.04533826	13.52717153	4.072084386
9	Kilifi South	27	Male	Het	AA	22	chronic	0	0	0	0	0	0	0.574031293	1	0	MSP6	1	0	21542.5	2386	21301	21784	12.00639552	14.39489806	4.333296102
9	Kilifi South	27	Male	Het	AA	22	chronic	0	0	0	0	0	0	0.574031293	1	0	MSP7	1	0	2207	2386	1064	3350	11.81241368	11.10787091	3.343802333
9	Kilifi South	27	Male	Het	AA	22	chronic	0	0	0	0	0	0	0.574031293	1	0	MSP8	1	0	14862.5	2386	14368	15357	11.41395233	13.85938919	4.172091868
9	Kilifi South	27	Male	Het	AA	22	chronic	0	0	0	0	0	0	0.574031293	1	0	MSP9	1	0	21514	2386	20194	22834	12.22993452	14.39298816	4.332721164
9	Kilifi South	27	Male	Het	AA	22	chronic	0	0	0	0	0	0	0.574031293	1	0	MSRP3	2	0	3862	2386	4426	3298	12.51178877	11.91513245	3.586812269
9	Kilifi South	27	Male	Het	AA	22	chronic	0	0	0	0	0	0	0.574031293	1	0	MSRP4	2	0	19983.5	2386	18784	21183	12.69123063	14.28652166	4.300671555
9	Kilifi South	27	Male	Het	AA	22	chronic	0	0	0	0	0	0	0.574031293	1	0	MSRP5	3	1	10726	2386	10865	10587	13.85586633	13.38882454	4.030437793
9	Kilifi South	27	Male	Het	AA	22	chronic	0	0	0	0	0	0	0.574031293	1	0	MTRAP	1	0	22183.5	2386	22333	22034	11.62844152	14.43719938	4.346030068
9	Kilifi South	27	Male	Het	AA	22	chronic	0	0	0	0	0	0	0.574031293	1	0	P113	2	0	23179	2386	22700	23658	13.47844143	14.50053071	4.365094695
9	Kilifi South	27	Male	Het	AA	22	chronic	0	0	0	0	0	0	0.574031293	1	0	P12	1	0	525.5	2386	419	632	10.27010269	9.037546954	2.72057272
9	Kilifi South	27	Male	Het	AA	22	chronic	0	0	0	0	0	0	0.574031293	1	0	P38	3	1	20987.5	2386	21244	20731	14.14669395	14.3572427	4.321960709
9	Kilifi South	27	Male	Het	AA	22	chronic	0	0	0	0	0	0	0.574031293	1	0	P41	2	0	20390	2386	19786	20994	12.81497058	14.31557415	4.309417226
9	Kilifi South	27	Male	Het	AA	22	chronic	0	0	0	0	0	0	0.574031293	1	0	PF10_0166	1	0	19377	2386	17615	21139	12.42548607	14.24205761	4.287286539
9	Kilifi South	27	Male	Het	AA	22	chronic	0	0	0	0	0	0	0.574031293	1	0	PF210C	2	0	22580.5	2386	22704	22457	13.63828481	14.46278981	4.353733554
9	Kilifi South	27	Male	Het	AA	22	chronic	0	0	0	0	0	0	0.574031293	1	0	PF34	3	1	15889	2386	16291	15487	13.78262909	13.95574071	4.201096565
9	Kilifi South	27	Male	Het	AA	22	chronic	0	0	0	0	0	0	0.574031293	1	0	PF3D7_0206200	2	0	21250.5	2386	20484	22017	12.58380308	14.37520917	4.327369153
9	Kilifi South	27	Male	Het	AA	22	chronic	0	0	0	0	0	0	0.574031293	1	0	PF3D7_0525800(IMC1G)	3	1	4881	2386	3054	6708	13.44319215	12.25296104	3.688508808
9	Kilifi South	27	Male	Het	AA	22	chronic	0	0	0	0	0	0	0.574031293	1	0	PF3D7_0606800	2	0	18325.5	2386	16845	19806	13.15755184	14.16156494	4.263055833
9	Kilifi South	27	Male	Het	AA	22	chronic	0	0	0	0	0	0	0.574031293	1	0	PF3D7_0629500_SEG2	3	1	6765.5	2386	8238	5293	13.05245211	12.72398084	3.830299898
9	Kilifi South	27	Male	Het	AA	22	chronic	0	0	0	0	0	0	0.574031293	1	0	PF3D7_0730800.2	1	0	14434	2386	12768	16100	10.97920459	13.81718354	4.159386701
9	Kilifi South	27	Male	Het	AA	22	chronic	0	0	0	0	0	0	0.574031293	1	0	PF3D7_0830500	2	0	17654	2386	18894	16414	12.73345956	14.10770748	4.246843122
9	Kilifi South	27	Male	Het	AA	22	chronic	0	0	0	0	0	0	0.574031293	1	0	PF3D7_0831400	2	0	17821	2386	16625	19017	12.58967037	14.12129067	4.25093207
9	Kilifi South	27	Male	Het	AA	22	chronic	0	0	0	0	0	0	0.574031293	1	0	PF3D7_0925900	3	1	8551	2386	14360	2742	14.3755528	13.06187743	3.932016906
9	Kilifi South	27	Male	Het	AA	22	chronic	0	0	0	0	0	0	0.574031293	1	0	PF3D7_1025300	1	0	20516	2386	20691	20341	12.51158617	14.32446186	4.31209269
9	Kilifi South	27	Male	Het	AA	22	chronic	0	0	0	0	0	0	0.574031293	1	0	PF3D7_1136200	2	0	16751	2386	17802	15700	12.87348256	14.0319596	4.224040739
9	Kilifi South	27	Male	Het	AA	22	chronic	0	0	0	0	0	0	0.574031293	1	0	PF3D7_1137300	3	1	12780	2386	12735	12825	14.30339106	13.64160022	4.106530854
9	Kilifi South	27	Male	Het	AA	22	chronic	0	0	0	0	0	0	0.574031293	1	0	PF3D7_1229300	1	0	567	2386	933	201	10.27546254	9.147204925	2.753583059
9	Kilifi South	27	Male	Het	AA	22	chronic	0	0	0	0	0	0	0.574031293	1	0	PF3D7_1237900	3	1	7376.5	2386	8615	6138	14.79846072	12.84872073	3.867850347
9	Kilifi South	27	Male	Het	AA	22	chronic	0	0	0	0	0	0	0.574031293	1	0	PF3D7_1252300	2	0	23852	2386	23924	23780	13.30522611	14.54182262	4.377524801
9	Kilifi South	27	Male	Het	AA	22	chronic	0	0	0	0	0	0	0.574031293	1	0	PF3D7_1345100	3	1	8485	2386	8585	8385	13.57607288	13.05069894	3.928651847
9	Kilifi South	27	Male	Het	AA	22	chronic	0	0	0	0	0	0	0.574031293	1	0	PF3D7_1401600(PHISTB)	2	0	10754.5	2386	11114	10395	12.61917822	13.39265283	4.031590224
9	Kilifi South	27	Male	Het	AA	22	chronic	0	0	0	0	0	0	0.574031293	1	0	PF3D7_1460600(ISP3)	3	1	23451	2386	23519	23383	14.46206261	14.51736182	4.370161367
9	Kilifi South	27	Male	Het	AA	22	chronic	0	0	0	0	0	0	0.574031293	1	0	PF3D7_1462300	3	1	2730.5	2386	3461	2000	13.16515224	11.41494944	3.436242181
9	Kilifi South	27	Male	Het	AA	22	chronic	0	0	0	0	0	0	0.574031293	1	0	PF92	2	0	8307	2386	8052	8562	13.13710485	13.02011184	3.91944421
9	Kilifi South	27	Male	Het	AA	22	chronic	0	0	0	0	0	0	0.574031293	1	0	PFA0135W	1	0	2330.5	2386	2225	2436	11.32782059	11.1864238	3.367449107
9	Kilifi South	27	Male	Het	AA	22	chronic	0	0	0	0	0	0	0.574031293	1	0	PFSEA	1	0	15784	2386	17273	14295	12.22751943	13.94617524	4.198217072
9	Kilifi South	27	Male	Het	AA	22	chronic	0	0	0	0	0	0	0.574031293	1	0	PTEX150	3	1	21626	2386	22082	21170	13.87385553	14.40047922	4.334976199
9	Kilifi South	27	Male	Het	AA	22	chronic	0	0	0	0	0	0	0.574031293	1	0	RAMA	2	0	19466	2386	19539	19393	13.71679905	14.24866884	4.289276719
9	Kilifi South	27	Male	Het	AA	22	chronic	0	0	0	0	0	0	0.574031293	1	0	RH1	3	1	5905	2386	4980	6830	14.64888718	12.52772134	3.771219902
9	Kilifi South	27	Male	Het	AA	22	chronic	0	0	0	0	0	0	0.574031293	1	0	RH5	2	0	21893.5	2386	22521	21266	12.63073995	14.41821499	4.340315196
9	Kilifi South	27	Male	Het	AA	22	chronic	0	0	0	0	0	0	0.574031293	1	0	RHOP3	2	0	21747.5	2386	21741	21754	14.13797824	14.40856194	4.33740934
9	Kilifi South	27	Male	Het	AA	22	chronic	0	0	0	0	0	0	0.574031293	1	0	RIPR	3	1	9465	2386	8825	10105	14.2350379	13.20838679	3.976120618
9	Kilifi South	27	Male	Het	AA	22	chronic	0	0	0	0	0	0	0.574031293	1	0	SEG1	1	0	12662.5	2386	12573	12752	11.68696733	13.62827465	4.102519458
9	Kilifi South	27	Male	Het	AA	22	chronic	0	0	0	0	0	0	0.574031293	1	0	SERA2	2	0	20683	2386	21525	19841	13.52203963	14.33615784	4.315613532
9	Kilifi South	27	Male	Het	AA	22	chronic	0	0	0	0	0	0	0.574031293	1	0	SERA3	3	1	6397.5	2386	5809	6986	13.94653469	12.64329253	3.806010295
9	Kilifi South	27	Male	Het	AA	22	chronic	0	0	0	0	0	0	0.574031293	1	0	SERA4	3	1	21051.5	2386	20894	21209	14.02752579	14.36163541	4.323283046
9	Kilifi South	27	Male	Het	AA	22	chronic	0	0	0	0	0	0	0.574031293	1	0	SERA7	3	1	6007.5	2386	5938	6077	13.72784694	12.55254903	3.778693779
9	Kilifi South	27	Male	Het	AA	22	chronic	0	0	0	0	0	0	0.574031293	1	0	SERA9	1	0	21944.5	2386	22136	21753	12.54138633	14.42157178	4.34132569
9	Kilifi South	27	Male	Het	AA	22	chronic	0	0	0	0	0	0	0.574031293	1	0	SPATR	2	0	20934.5	2386	20762	21107	12.78918117	14.35359484	4.320862593
9	Kilifi South	27	Male	Het	AA	22	chronic	0	0	0	0	0	0	0.574031293	1	0	TLP	3	1	17284	2386	18179	16389	14.27285973	14.07714952	4.237644258
10	Kilifi South	25	Male	Het	AA	17.5	suscept	1	0	0	0	0.0413	0	0.574031293	1	1	PF3D7_1105200	3	1	51932	410	53037	50827	14.58421063	15.66433617	4.715435048
10	Kilifi South	25	Male	Het	AA	17.5	suscept	1	0	0	0	0.0413	0	0.574031293	1	1	PF3D7_1455300	3	1	1478	410	1578	1378	13.33676363	10.52943055	3.169674434
10	Kilifi South	25	Male	Het	AA	17.5	suscept	1	0	0	0	0.0413	0	0.574031293	1	1	AARP	2	0	57885	205.5	57730	58040	13.05549879	15.82090192	4.762566038
10	Kilifi South	25	Male	Het	AA	17.5	suscept	1	0	0	0	0.0413	0	0.574031293	1	1	AMA1	2	0	54506	410	55001	54011	13.04408459	15.73412743	4.736444312
10	Kilifi South	25	Male	Het	AA	17.5	suscept	1	0	0	0	0.0413	0	0.574031293	1	1	ASP	3	1	59320	205.5	59456	59184	13.33638175	15.85623098	4.773201142
10	Kilifi South	25	Male	Het	AA	17.5	suscept	1	0	0	0	0.0413	0	0.574031293	1	1	CLAG3.2	2	0	2647	410	2828	2466	12.839465	11.37014248	3.422753941
10	Kilifi South	25	Male	Het	AA	17.5	suscept	1	0	0	0	0.0413	0	0.574031293	1	1	EBA140	2	0	57978.5	205.5	57678	58279	13.18157949	15.82323039	4.763266975
10	Kilifi South	25	Male	Het	AA	17.5	suscept	1	0	0	0	0.0413	0	0.574031293	1	1	EBA175	3	1	58464	205.5	58894	58034	13.66595157	15.83526092	4.766888526
10	Kilifi South	25	Male	Het	AA	17.5	suscept	1	0	0	0	0.0413	0	0.574031293	1	1	EBA181	3	1	59608	205.5	59543	59673	13.83631885	15.86321835	4.77530455
10	Kilifi South	25	Male	Het	AA	17.5	suscept	1	0	0	0	0.0413	0	0.574031293	1	1	ETRAMP10.2	2	0	7752	410	8262	7242	12.7192309	12.92035286	3.889413764
10	Kilifi South	25	Male	Het	AA	17.5	suscept	1	0	0	0	0.0413	0	0.574031293	1	1	GAMA	3	1	58948.5	410	59344	58553	15.37155802	15.84716748	4.770472759
10	Kilifi South	25	Male	Het	AA	17.5	suscept	1	0	0	0	0.0413	0	0.574031293	1	1	MSP1	2	0	3807	205.5	3568	4046	12.73938505	11.89443885	3.580582877
10	Kilifi South	25	Male	Het	AA	17.5	suscept	1	0	0	0	0.0413	0	0.574031293	1	1	MSP10	3	1	58341	205.5	58302	58380	13.26119443	15.83222249	4.765973869
10	Kilifi South	25	Male	Het	AA	17.5	suscept	1	0	0	0	0.0413	0	0.574031293	1	1	MSP11	3	1	59300.5	205.5	59246	59355	13.59327836	15.85575665	4.773058355
10	Kilifi South	25	Male	Het	AA	17.5	suscept	1	0	0	0	0.0413	0	0.574031293	1	1	MSP2	2	0	54215.5	205.5	54290	54141	13.13126693	15.72641775	4.734123467
10	Kilifi South	25	Male	Het	AA	17.5	suscept	1	0	0	0	0.0413	0	0.574031293	1	1	MSP3	3	1	59089	205.5	58961	59217	13.25982898	15.85060196	4.77150664
10	Kilifi South	25	Male	Het	AA	17.5	suscept	1	0	0	0	0.0413	0	0.574031293	1	1	MSP3.5	2	0	55108	410	57680	52536	13.26710434	15.74997415	4.74121465
10	Kilifi South	25	Male	Het	AA	17.5	suscept	1	0	0	0	0.0413	0	0.574031293	1	1	MSP3.6	3	1	2792.5	410	2678	2907	13.9539525	11.44734157	3.445993182
10	Kilifi South	25	Male	Het	AA	17.5	suscept	1	0	0	0	0.0413	0	0.574031293	1	1	MSP4	2	0	56050	205.5	56129	55971	13.04457721	15.77442675	4.748575617
10	Kilifi South	25	Male	Het	AA	17.5	suscept	1	0	0	0	0.0413	0	0.574031293	1	1	MSP5	1	0	1453	410	1552	1354	11.89562504	10.50481899	3.162265614
10	Kilifi South	25	Male	Het	AA	17.5	suscept	1	0	0	0	0.0413	0	0.574031293	1	1	MSP6	3	1	59090.5	205.5	59337	58844	13.44326737	15.85063859	4.771517665
10	Kilifi South	25	Male	Het	AA	17.5	suscept	1	0	0	0	0.0413	0	0.574031293	1	1	MSP7	3	1	5571	205.5	4800	6342	14.10115475	12.4437206	3.745933158
10	Kilifi South	25	Male	Het	AA	17.5	suscept	1	0	0	0	0.0413	0	0.574031293	1	1	MSP8	3	1	58853.5	205.5	58974	58733	14.0517596	15.84484059	4.769772295
10	Kilifi South	25	Male	Het	AA	17.5	suscept	1	0	0	0	0.0413	0	0.574031293	1	1	MSP9	3	1	59302.5	205.5	59021	59584	13.92158522	15.8558053	4.773073002
10	Kilifi South	25	Male	Het	AA	17.5	suscept	1	0	0	0	0.0413	0	0.574031293	1	1	MSRP3	3	1	2023.5	410	2372	1675	13.51629431	10.98263713	3.306103209
10	Kilifi South	25	Male	Het	AA	17.5	suscept	1	0	0	0	0.0413	0	0.574031293	1	1	MSRP4	3	1	57256.5	410	56636	57877	14.46679843	15.80515186	4.757824797
10	Kilifi South	25	Male	Het	AA	17.5	suscept	1	0	0	0	0.0413	0	0.574031293	1	1	MSRP5	2	0	2920.5	410	2863	2978	12.95268366	11.51199967	3.465457211
10	Kilifi South	25	Male	Het	AA	17.5	suscept	1	0	0	0	0.0413	0	0.574031293	1	1	MTRAP	3	1	59571	205.5	59643	59499	13.21155523	15.86232256	4.775034891
10	Kilifi South	25	Male	Het	AA	17.5	suscept	1	0	0	0	0.0413	0	0.574031293	1	1	P113	3	1	58328	205.5	58126	58530	14.25365092	15.83190099	4.765877085
10	Kilifi South	25	Male	Het	AA	17.5	suscept	1	0	0	0	0.0413	0	0.574031293	1	1	P12	3	1	961.5	410	1050	873	13.1881375	9.909143047	2.982949289
10	Kilifi South	25	Male	Het	AA	17.5	suscept	1	0	0	0	0.0413	0	0.574031293	1	1	P38	3	1	3917.5	410	3871	3964	14.25006379	11.93571756	3.593009005
10	Kilifi South	25	Male	Het	AA	17.5	suscept	1	0	0	0	0.0413	0	0.574031293	1	1	P41	3	1	58899	205.5	58587	59211	13.94285282	15.84595552	4.770107921
10	Kilifi South	25	Male	Het	AA	17.5	suscept	1	0	0	0	0.0413	0	0.574031293	1	1	PF10_0166	3	1	58433.5	410	58105	58762	14.35213651	15.83450808	4.7666619
10	Kilifi South	25	Male	Het	AA	17.5	suscept	1	0	0	0	0.0413	0	0.574031293	1	1	PF210C	3	1	56541.5	410	55894	57189	15.3962885	15.78702254	4.752367326
10	Kilifi South	25	Male	Het	AA	17.5	suscept	1	0	0	0	0.0413	0	0.574031293	1	1	PF34	3	1	14194.5	410	13796	14593	14.56758546	13.79304441	4.152120099
10	Kilifi South	25	Male	Het	AA	17.5	suscept	1	0	0	0	0.0413	0	0.574031293	1	1	PF3D7_0206200	3	1	59516	205.5	59495	59537	14.19560583	15.86098995	4.774633735
10	Kilifi South	25	Male	Het	AA	17.5	suscept	1	0	0	0	0.0413	0	0.574031293	1	1	PF3D7_0525800(IMC1G)	1	0	535	410	557	513	11.89442167	9.063395081	2.728353782
10	Kilifi South	25	Male	Het	AA	17.5	suscept	1	0	0	0	0.0413	0	0.574031293	1	1	PF3D7_0606800	3	1	55905.5	410	54435	57376	14.44538728	15.7707026	4.747454536
10	Kilifi South	25	Male	Het	AA	17.5	suscept	1	0	0	0	0.0413	0	0.574031293	1	1	PF3D7_0629500_SEG2	2	0	726.5	410	684	769	12.26474592	9.504818988	2.861235619
10	Kilifi South	25	Male	Het	AA	17.5	suscept	1	0	0	0	0.0413	0	0.574031293	1	1	PF3D7_0730800.2	2	0	55696.5	410	55746	55647	13.06646418	15.76529905	4.745827905
10	Kilifi South	25	Male	Het	AA	17.5	suscept	1	0	0	0	0.0413	0	0.574031293	1	1	PF3D7_0830500	3	1	58363.5	410	58385	58342	14.8214899	15.83277878	4.766141328
10	Kilifi South	25	Male	Het	AA	17.5	suscept	1	0	0	0	0.0413	0	0.574031293	1	1	PF3D7_0831400	3	1	30740.5	410	30599	30882	14.52375539	14.90785301	4.487710927
10	Kilifi South	25	Male	Het	AA	17.5	suscept	1	0	0	0	0.0413	0	0.574031293	1	1	PF3D7_0925900	3	1	847	410	943	751	13.13323955	9.726218159	2.92788341
10	Kilifi South	25	Male	Het	AA	17.5	suscept	1	0	0	0	0.0413	0	0.574031293	1	1	PF3D7_1025300	3	1	58940.5	205.5	59113	58768	13.84874015	15.84697168	4.770413816
10	Kilifi South	25	Male	Het	AA	17.5	suscept	1	0	0	0	0.0413	0	0.574031293	1	1	PF3D7_1136200	3	1	57438	410	57663	57213	15.64440942	15.80971789	4.759199309
10	Kilifi South	25	Male	Het	AA	17.5	suscept	1	0	0	0	0.0413	0	0.574031293	1	1	PF3D7_1137300	3	1	3504	410	3525	3483	14.16102043	11.77478706	3.544564097
10	Kilifi South	25	Male	Het	AA	17.5	suscept	1	0	0	0	0.0413	0	0.574031293	1	1	PF3D7_1229300	2	0	426	205.5	394	458	12.71766813	8.73470962	2.629409599
10	Kilifi South	25	Male	Het	AA	17.5	suscept	1	0	0	0	0.0413	0	0.574031293	1	1	PF3D7_1237900	2	0	1014.5	205.5	949	1080	12.93611665	9.98655315	3.006252051
10	Kilifi South	25	Male	Het	AA	17.5	suscept	1	0	0	0	0.0413	0	0.574031293	1	1	PF3D7_1252300	3	1	57675	410	58374	56976	14.6811544	15.81565848	4.760987603
10	Kilifi South	25	Male	Het	AA	17.5	suscept	1	0	0	0	0.0413	0	0.574031293	1	1	PF3D7_1345100	3	1	43630.5	410	40415	46846	16.95836046	15.41304939	4.63979019
10	Kilifi South	25	Male	Het	AA	17.5	suscept	1	0	0	0	0.0413	0	0.574031293	1	1	PF3D7_1401600(PHISTB)	1	0	2368	205.5	2409	2327	11.6797345	11.20945337	3.374381698
10	Kilifi South	25	Male	Het	AA	17.5	suscept	1	0	0	0	0.0413	0	0.574031293	1	1	PF3D7_1460600(ISP3)	2	0	7582.5	410	7282	7883	13.03448429	12.88845788	3.879812419
10	Kilifi South	25	Male	Het	AA	17.5	suscept	1	0	0	0	0.0413	0	0.574031293	1	1	PF3D7_1462300	2	0	635.5	205.5	649	622	12.65551317	9.311748315	2.803115555
10	Kilifi South	25	Male	Het	AA	17.5	suscept	1	0	0	0	0.0413	0	0.574031293	1	1	PF92	1	0	967.5	410	1011	924	11.91617536	9.918117851	2.985650974
10	Kilifi South	25	Male	Het	AA	17.5	suscept	1	0	0	0	0.0413	0	0.574031293	1	1	PFA0135W	2	0	828.5	205.5	605	1052	12.81774606	9.694357887	2.918292513
10	Kilifi South	25	Male	Het	AA	17.5	suscept	1	0	0	0	0.0413	0	0.574031293	1	1	PFSEA	2	0	55242	410	54041	56443	13.39692859	15.75347793	4.742269394
10	Kilifi South	25	Male	Het	AA	17.5	suscept	1	0	0	0	0.0413	0	0.574031293	1	1	PTEX150	3	1	47598	410	47256	47940	16.07402408	15.53861333	4.677588705
10	Kilifi South	25	Male	Het	AA	17.5	suscept	1	0	0	0	0.0413	0	0.574031293	1	1	RAMA	3	1	34542	410	35460	33624	16.00088439	15.076064	4.53834748
10	Kilifi South	25	Male	Het	AA	17.5	suscept	1	0	0	0	0.0413	0	0.574031293	1	1	RH1	2	0	-54	205.5	-4	-104	12.45581854	#NUM!	#NUM!
10	Kilifi South	25	Male	Het	AA	17.5	suscept	1	0	0	0	0.0413	0	0.574031293	1	1	RH5	3	1	4318	410	3870	4766	13.34039873	12.07614753	3.635282638
10	Kilifi South	25	Male	Het	AA	17.5	suscept	1	0	0	0	0.0413	0	0.574031293	1	1	RHOP3	3	1	56895	410	56111	57679	15.08664319	15.79601425	4.755074102
10	Kilifi South	25	Male	Het	AA	17.5	suscept	1	0	0	0	0.0413	0	0.574031293	1	1	RIPR	3	1	3222.5	410	2955	3490	13.66916327	11.65396464	3.508192926
10	Kilifi South	25	Male	Het	AA	17.5	suscept	1	0	0	0	0.0413	0	0.574031293	1	1	SEG1	3	1	22723.5	410	22982	22465	13.82198568	14.47189744	4.356475225
10	Kilifi South	25	Male	Het	AA	17.5	suscept	1	0	0	0	0.0413	0	0.574031293	1	1	SERA2	3	1	59207	410	59370	59044	14.97104531	15.85348013	4.772373056
10	Kilifi South	25	Male	Het	AA	17.5	suscept	1	0	0	0	0.0413	0	0.574031293	1	1	SERA3	2	0	948.5	205.5	1026	871	12.63923466	9.889503963	2.977037335
10	Kilifi South	25	Male	Het	AA	17.5	suscept	1	0	0	0	0.0413	0	0.574031293	1	1	SERA4	3	1	56141	410	56771	55511	15.30169486	15.77676714	4.749280144
10	Kilifi South	25	Male	Het	AA	17.5	suscept	1	0	0	0	0.0413	0	0.574031293	1	1	SERA7	3	1	4630	410	4455	4805	15.13445918	12.17679648	3.665580991
10	Kilifi South	25	Male	Het	AA	17.5	suscept	1	0	0	0	0.0413	0	0.574031293	1	1	SERA9	3	1	58516	205.5	58602	58430	13.47754233	15.83654353	4.767274631
10	Kilifi South	25	Male	Het	AA	17.5	suscept	1	0	0	0	0.0413	0	0.574031293	1	1	SPATR	3	1	47528.5	205.5	45190	49867	14.88576695	15.53650525	4.676954108
10	Kilifi South	25	Male	Het	AA	17.5	suscept	1	0	0	0	0.0413	0	0.574031293	1	1	TLP	2	0	3784.5	410	3845	3724	12.41151576	11.88588699	3.57800851
11	Kilifi South	27	Male	Het	AA	22	PCR -ve	0	0	0	0	0.0291	0	1.584331274	0	1	PF3D7_1105200	3	1	37721	2614.5	37356	38086	13.93594066	15.2030803	4.576583198
11	Kilifi South	27	Male	Het	AA	22	PCR -ve	0	0	0	0	0.0291	0	1.584331274	0	1	PF3D7_1455300	2	0	2540.5	2614.5	3573	1508	12.07141316	11.31089675	3.404919199
11	Kilifi South	27	Male	Het	AA	22	PCR -ve	0	0	0	0	0.0291	0	1.584331274	0	1	AARP	1	0	35243.5	2614.5	35869	34618	12.68162468	15.10506958	4.547079031
11	Kilifi South	27	Male	Het	AA	22	PCR -ve	0	0	0	0	0.0291	0	1.584331274	0	1	AMA1	1	0	26240.5	2614.5	25897	26584	12.46846967	14.67950759	4.418972106
11	Kilifi South	27	Male	Het	AA	22	PCR -ve	0	0	0	0	0.0291	0	1.584331274	0	1	ASP	2	0	36955	2614.5	37193	36717	12.92570573	15.17348195	4.567673207
11	Kilifi South	27	Male	Het	AA	22	PCR -ve	0	0	0	0	0.0291	0	1.584331274	0	1	CLAG3.2	3	1	16218	2614.5	16579	15857	14.66934919	13.9853083	4.209997296
11	Kilifi South	27	Male	Het	AA	22	PCR -ve	0	0	0	0	0.0291	0	1.584331274	0	1	EBA140	2	0	36395.5	2614.5	36493	36298	12.98228574	15.15147246	4.56104769
11	Kilifi South	27	Male	Het	AA	22	PCR -ve	0	0	0	0	0.0291	0	1.584331274	0	1	EBA175	2	0	37772	2614.5	37847	37697	13.29706727	15.20502956	4.577169981
11	Kilifi South	27	Male	Het	AA	22	PCR -ve	0	0	0	0	0.0291	0	1.584331274	0	1	EBA181	2	0	39277	2614.5	39651	38903	13.50673558	15.26139712	4.594138309
11	Kilifi South	27	Male	Het	AA	22	PCR -ve	0	0	0	0	0.0291	0	1.584331274	0	1	ETRAMP10.2	3	1	42490.5	2614.5	42744	42237	15.05138206	15.3748527	4.628291842
11	Kilifi South	27	Male	Het	AA	22	PCR -ve	0	0	0	0	0.0291	0	1.584331274	0	1	GAMA	2	0	36085	2614.5	36737	35433	13.56518766	15.13911163	4.55732671
11	Kilifi South	27	Male	Het	AA	22	PCR -ve	0	0	0	0	0.0291	0	1.584331274	0	1	MSP1	2	0	8146.5	2614.5	7932	8361	12.94191469	12.99196465	3.910971062
11	Kilifi South	27	Male	Het	AA	22	PCR -ve	0	0	0	0	0.0291	0	1.584331274	0	1	MSP10	1	0	31770	2614.5	31453	32087	12.7627461	14.95537747	4.502017215
11	Kilifi South	27	Male	Het	AA	22	PCR -ve	0	0	0	0	0.0291	0	1.584331274	0	1	MSP11	2	0	40159.5	2614.5	40516	39803	13.26802832	15.29345369	4.603788297
11	Kilifi South	27	Male	Het	AA	22	PCR -ve	0	0	0	0	0.0291	0	1.584331274	0	1	MSP2	1	0	23029	2614.5	23173	22885	12.6127437	14.49116415	4.36227508
11	Kilifi South	27	Male	Het	AA	22	PCR -ve	0	0	0	0	0.0291	0	1.584331274	0	1	MSP3	2	0	36613.5	2614.5	37025	36202	12.88426307	15.16008807	4.563641246
11	Kilifi South	27	Male	Het	AA	22	PCR -ve	0	0	0	0	0.0291	0	1.584331274	0	1	MSP3.5	2	0	35163.5	2614.5	35328	34999	12.8829014	15.10179106	4.546092096
11	Kilifi South	27	Male	Het	AA	22	PCR -ve	0	0	0	0	0.0291	0	1.584331274	0	1	MSP3.6	3	1	9796	2614.5	9319	10273	13.77827432	13.25797706	3.991048776
11	Kilifi South	27	Male	Het	AA	22	PCR -ve	0	0	0	0	0.0291	0	1.584331274	0	1	MSP4	2	0	35488	2614.5	35819	35157	12.89724611	15.11504365	4.550081524
11	Kilifi South	27	Male	Het	AA	22	PCR -ve	0	0	0	0	0.0291	0	1.584331274	0	1	MSP5	3	1	28998.5	2614.5	29667	28330	14.39132746	14.82369066	4.462375534
11	Kilifi South	27	Male	Het	AA	22	PCR -ve	0	0	0	0	0.0291	0	1.584331274	0	1	MSP6	2	0	35041.5	2614.5	36090	33993	12.91418245	15.09677691	4.544582688
11	Kilifi South	27	Male	Het	AA	22	PCR -ve	0	0	0	0	0.0291	0	1.584331274	0	1	MSP7	1	0	1750.5	2614.5	1332	2169	10.81765965	10.77355135	3.243162115
11	Kilifi South	27	Male	Het	AA	22	PCR -ve	0	0	0	0	0.0291	0	1.584331274	0	1	MSP8	2	0	32477	2614.5	33093	31861	12.93534617	14.98713075	4.511575905
11	Kilifi South	27	Male	Het	AA	22	PCR -ve	0	0	0	0	0.0291	0	1.584331274	0	1	MSP9	2	0	39634	2614.5	39937	39331	13.37194389	15.27445096	4.598067905
11	Kilifi South	27	Male	Het	AA	22	PCR -ve	0	0	0	0	0.0291	0	1.584331274	0	1	MSRP3	1	0	3077.5	2614.5	2963	3192	11.85401999	11.58754314	3.488198062
11	Kilifi South	27	Male	Het	AA	22	PCR -ve	0	0	0	0	0.0291	0	1.584331274	0	1	MSRP4	2	0	37390	2614.5	37477	37303	13.63351872	15.19036485	4.572755465
11	Kilifi South	27	Male	Het	AA	22	PCR -ve	0	0	0	0	0.0291	0	1.584331274	0	1	MSRP5	3	1	25330.5	2614.5	26042	24619	15.2509845	14.62858793	4.403643762
11	Kilifi South	27	Male	Het	AA	22	PCR -ve	0	0	0	0	0.0291	0	1.584331274	0	1	MTRAP	2	0	39374.5	2614.5	39659	39090	12.92609775	15.26497398	4.595215052
11	Kilifi South	27	Male	Het	AA	22	PCR -ve	0	0	0	0	0.0291	0	1.584331274	0	1	P113	3	1	41769	2614.5	42046	41492	14.2855349	15.35014498	4.620854078
11	Kilifi South	27	Male	Het	AA	22	PCR -ve	0	0	0	0	0.0291	0	1.584331274	0	1	P12	3	1	14813	2614.5	13353	16273	14.87142965	13.85457623	4.170643023
11	Kilifi South	27	Male	Het	AA	22	PCR -ve	0	0	0	0	0.0291	0	1.584331274	0	1	P38	3	1	11320.5	2614.5	11072	11569	13.27961391	13.46665006	4.053865609
11	Kilifi South	27	Male	Het	AA	22	PCR -ve	0	0	0	0	0.0291	0	1.584331274	0	1	P41	2	0	40813.5	2614.5	41073	40554	13.79497097	15.31675882	4.61080384
11	Kilifi South	27	Male	Het	AA	22	PCR -ve	0	0	0	0	0.0291	0	1.584331274	0	1	PF10_0166	2	0	41318.5	2614.5	41708	40929	13.64889773	15.33450026	4.616144547
11	Kilifi South	27	Male	Het	AA	22	PCR -ve	0	0	0	0	0.0291	0	1.584331274	0	1	PF210C	3	1	37140.5	2614.5	37457	36824	14.19896835	15.18070562	4.569847746
11	Kilifi South	27	Male	Het	AA	22	PCR -ve	0	0	0	0	0.0291	0	1.584331274	0	1	PF34	3	1	31439	2614.5	30281	32597	14.65770582	14.94026771	4.497468724
11	Kilifi South	27	Male	Het	AA	22	PCR -ve	0	0	0	0	0.0291	0	1.584331274	0	1	PF3D7_0206200	2	0	39761	2614.5	39865	39657	13.62319453	15.27906642	4.599457298
11	Kilifi South	27	Male	Het	AA	22	PCR -ve	0	0	0	0	0.0291	0	1.584331274	0	1	PF3D7_0525800(IMC1G)	1	0	2253	2614.5	2927	1579	10.92999753	11.1376316	3.352761192
11	Kilifi South	27	Male	Het	AA	22	PCR -ve	0	0	0	0	0.0291	0	1.584331274	0	1	PF3D7_0606800	3	1	38033	2614.5	37443	38623	14.06009523	15.21496412	4.580160583
11	Kilifi South	27	Male	Het	AA	22	PCR -ve	0	0	0	0	0.0291	0	1.584331274	0	1	PF3D7_0629500_SEG2	1	0	2320.5	2614.5	3519	1122	9.717948863	11.18021998	3.365581573
11	Kilifi South	27	Male	Het	AA	22	PCR -ve	0	0	0	0	0.0291	0	1.584331274	0	1	PF3D7_0730800.2	2	0	36755.5	2614.5	37626	35885	12.84932498	15.16567253	4.565322335
11	Kilifi South	27	Male	Het	AA	22	PCR -ve	0	0	0	0	0.0291	0	1.584331274	0	1	PF3D7_0830500	3	1	36937	2614.5	36413	37461	13.86398271	15.17277908	4.567461619
11	Kilifi South	27	Male	Het	AA	22	PCR -ve	0	0	0	0	0.0291	0	1.584331274	0	1	PF3D7_0831400	3	1	38238	2614.5	38425	38051	13.81581041	15.22271945	4.582495169
11	Kilifi South	27	Male	Het	AA	22	PCR -ve	0	0	0	0	0.0291	0	1.584331274	0	1	PF3D7_0925900	2	0	2712.5	2614.5	2382	3043	12.37503288	11.40540742	3.433369747
11	Kilifi South	27	Male	Het	AA	22	PCR -ve	0	0	0	0	0.0291	0	1.584331274	0	1	PF3D7_1025300	2	0	33876.5	2614.5	34286	33467	13.2915561	15.04799721	4.529898534
11	Kilifi South	27	Male	Het	AA	22	PCR -ve	0	0	0	0	0.0291	0	1.584331274	0	1	PF3D7_1136200	3	1	36601.5	2614.5	36756	36447	14.10483186	15.15961515	4.563498884
11	Kilifi South	27	Male	Het	AA	22	PCR -ve	0	0	0	0	0.0291	0	1.584331274	0	1	PF3D7_1137300	3	1	15552.5	2614.5	14254	16851	14.52033834	13.92485889	4.19180021
11	Kilifi South	27	Male	Het	AA	22	PCR -ve	0	0	0	0	0.0291	0	1.584331274	0	1	PF3D7_1229300	2	0	2080.5	2614.5	1852	2309	12.17629435	11.02271457	3.31816772
11	Kilifi South	27	Male	Het	AA	22	PCR -ve	0	0	0	0	0.0291	0	1.584331274	0	1	PF3D7_1237900	3	1	3641.5	2614.5	3659	3624	13.46876915	11.83031713	3.561280314
11	Kilifi South	27	Male	Het	AA	22	PCR -ve	0	0	0	0	0.0291	0	1.584331274	0	1	PF3D7_1252300	2	0	37754.5	2614.5	37282	38227	14.05154753	15.20436099	4.576968723
11	Kilifi South	27	Male	Het	AA	22	PCR -ve	0	0	0	0	0.0291	0	1.584331274	0	1	PF3D7_1345100	3	1	8563	2614.5	8898	8228	13.5478441	13.06390061	3.932625944
11	Kilifi South	27	Male	Het	AA	22	PCR -ve	0	0	0	0	0.0291	0	1.584331274	0	1	PF3D7_1401600(PHISTB)	3	1	22735.5	2614.5	23300	22171	13.80802896	14.47265911	4.35670451
11	Kilifi South	27	Male	Het	AA	22	PCR -ve	0	0	0	0	0.0291	0	1.584331274	0	1	PF3D7_1460600(ISP3)	3	1	18932	2614.5	18843	19021	14.15471879	14.20853921	4.277196496
11	Kilifi South	27	Male	Het	AA	22	PCR -ve	0	0	0	0	0.0291	0	1.584331274	0	1	PF3D7_1462300	1	0	1445	2614.5	1193	1697	10.44421346	10.49685378	3.159867847
11	Kilifi South	27	Male	Het	AA	22	PCR -ve	0	0	0	0	0.0291	0	1.584331274	0	1	PF92	2	0	5334	2614.5	6424	4244	12.20527723	12.38100211	3.727053011
11	Kilifi South	27	Male	Het	AA	22	PCR -ve	0	0	0	0	0.0291	0	1.584331274	0	1	PFA0135W	1	0	1854.5	2614.5	1241	2468	10.00201556	10.85681455	3.268226838
11	Kilifi South	27	Male	Het	AA	22	PCR -ve	0	0	0	0	0.0291	0	1.584331274	0	1	PFSEA	2	0	33572.5	2614.5	33710	33435	13.27176548	15.03499235	4.525983682
11	Kilifi South	27	Male	Het	AA	22	PCR -ve	0	0	0	0	0.0291	0	1.584331274	0	1	PTEX150	3	1	42111.5	2614.5	42645	41578	14.73234302	15.36192664	4.624400711
11	Kilifi South	27	Male	Het	AA	22	PCR -ve	0	0	0	0	0.0291	0	1.584331274	0	1	RAMA	3	1	37915.5	2614.5	38467	37364	14.61432607	15.21050013	4.578816787
11	Kilifi South	27	Male	Het	AA	22	PCR -ve	0	0	0	0	0.0291	0	1.584331274	0	1	RH1	1	0	741	2614.5	783	699	10.58240323	9.533329732	2.869818208
11	Kilifi South	27	Male	Het	AA	22	PCR -ve	0	0	0	0	0.0291	0	1.584331274	0	1	RH5	2	0	21096.5	2614.5	20479	21714	12.55094647	14.36471605	4.32421041
11	Kilifi South	27	Male	Het	AA	22	PCR -ve	0	0	0	0	0.0291	0	1.584331274	0	1	RHOP3	3	1	37152.5	2614.5	37417	36888	14.80924105	15.18117167	4.569988043
11	Kilifi South	27	Male	Het	AA	22	PCR -ve	0	0	0	0	0.0291	0	1.584331274	0	1	RIPR	3	1	10581.5	2614.5	11951	9212	14.35690955	13.36925653	4.024547236
11	Kilifi South	27	Male	Het	AA	22	PCR -ve	0	0	0	0	0.0291	0	1.584331274	0	1	SEG1	2	0	31369	2614.5	31078	31660	13.1844668	14.93705192	4.496500674
11	Kilifi South	27	Male	Het	AA	22	PCR -ve	0	0	0	0	0.0291	0	1.584331274	0	1	SERA2	3	1	40270	2614.5	40485	40055	14.4093213	15.29741785	4.60498163
11	Kilifi South	27	Male	Het	AA	22	PCR -ve	0	0	0	0	0.0291	0	1.584331274	0	1	SERA3	3	1	40413.5	2614.5	39850	40977	16.02645775	15.30254968	4.606526464
11	Kilifi South	27	Male	Het	AA	22	PCR -ve	0	0	0	0	0.0291	0	1.584331274	0	1	SERA4	3	1	37579.5	2614.5	37832	37327	14.7659795	15.19765825	4.574950997
11	Kilifi South	27	Male	Het	AA	22	PCR -ve	0	0	0	0	0.0291	0	1.584331274	0	1	SERA7	2	0	3960	2614.5	3603	4317	12.83667986	11.95128471	3.597695186
11	Kilifi South	27	Male	Het	AA	22	PCR -ve	0	0	0	0	0.0291	0	1.584331274	0	1	SERA9	2	0	37782.5	2614.5	38463	37102	13.32281116	15.20543054	4.577290691
11	Kilifi South	27	Male	Het	AA	22	PCR -ve	0	0	0	0	0.0291	0	1.584331274	0	1	SPATR	3	1	41652.5	2614.5	41783	41522	13.86373288	15.34611547	4.619641073
11	Kilifi South	27	Male	Het	AA	22	PCR -ve	0	0	0	0	0.0291	0	1.584331274	0	1	TLP	3	1	28712	2614.5	29508	27916	14.82697006	14.80936621	4.458063445
12	Kilifi South	22	Male	Het	AA	22	chronic	0	0	0	0	0	0	1.615950108	0	1	PF3D7_1105200	2	0	25259	273.5	25221	25297	13.4717626	14.6245099	4.402416153
12	Kilifi South	22	Male	Het	AA	22	chronic	0	0	0	0	0	0	1.615950108	0	1	PF3D7_1455300	3	1	4238.5	273.5	5141	3336	14.19835166	12.04933807	3.627212187
12	Kilifi South	22	Male	Het	AA	22	chronic	0	0	0	0	0	0	1.615950108	0	1	AARP	1	0	25106.5	273.5	24933	25280	12.12856822	14.6157733	4.399786174
12	Kilifi South	22	Male	Het	AA	22	chronic	0	0	0	0	0	0	1.615950108	0	1	AMA1	1	0	19793	273.5	15638	23948	12.15724911	14.27270268	4.296511625
12	Kilifi South	22	Male	Het	AA	22	chronic	0	0	0	0	0	0	1.615950108	0	1	ASP	1	0	26114	273.5	26210	26018	12.37699226	14.67253584	4.4168734
12	Kilifi South	22	Male	Het	AA	22	chronic	0	0	0	0	0	0	1.615950108	0	1	CLAG3.2	3	1	19005.5	273.5	19077	18934	15.00077431	14.21412936	4.2788793
12	Kilifi South	22	Male	Het	AA	22	chronic	0	0	0	0	0	0	1.615950108	0	1	EBA140	1	0	25826.5	273.5	25890	25763	12.55917404	14.65656452	4.412065555
12	Kilifi South	22	Male	Het	AA	22	chronic	0	0	0	0	0	0	1.615950108	0	1	EBA175	2	0	27081	273.5	26764	27398	12.89159623	14.72499339	4.432664697
12	Kilifi South	22	Male	Het	AA	22	chronic	0	0	0	0	0	0	1.615950108	0	1	EBA181	2	0	25462.5	273.5	25574	25351	12.94466274	14.63608645	4.405901042
12	Kilifi South	22	Male	Het	AA	22	chronic	0	0	0	0	0	0	1.615950108	0	1	ETRAMP10.2	3	1	25714.5	273.5	24660	26769	14.45304532	14.65029448	4.410178084
12	Kilifi South	22	Male	Het	AA	22	chronic	0	0	0	0	0	0	1.615950108	0	1	GAMA	2	0	26752.5	273.5	26594	26911	13.15693545	14.7073861	4.427364373
12	Kilifi South	22	Male	Het	AA	22	chronic	0	0	0	0	0	0	1.615950108	0	1	MSP1	3	1	22371	273.5	23340	21402	14.55887263	14.44934213	4.349685398
12	Kilifi South	22	Male	Het	AA	22	chronic	0	0	0	0	0	0	1.615950108	0	1	MSP10	1	0	21305.5	273.5	20722	21889	12.21347342	14.37893829	4.328491731
12	Kilifi South	22	Male	Het	AA	22	chronic	0	0	0	0	0	0	1.615950108	0	1	MSP11	1	0	24282	273.5	24066	24498	12.46442108	14.56759963	4.385284455
12	Kilifi South	22	Male	Het	AA	22	chronic	0	0	0	0	0	0	1.615950108	0	1	MSP2	1	0	22889.5	273.5	24806	20973	12.74614975	14.48239833	4.359636306
12	Kilifi South	22	Male	Het	AA	22	chronic	0	0	0	0	0	0	1.615950108	0	1	MSP3	1	0	21730	273.5	21882	21578	12.06133339	14.40740055	4.337059726
12	Kilifi South	22	Male	Het	AA	22	chronic	0	0	0	0	0	0	1.615950108	0	1	MSP3.5	1	0	26476	273.5	26373	26579	12.51650351	14.69239756	4.422852372
12	Kilifi South	22	Male	Het	AA	22	chronic	0	0	0	0	0	0	1.615950108	0	1	MSP3.6	3	1	18786	273.5	18438	19134	14.51850146	14.19737029	4.273834318
12	Kilifi South	22	Male	Het	AA	22	chronic	0	0	0	0	0	0	1.615950108	0	1	MSP4	1	0	12628.5	273.5	12026	13231	11.29979651	13.62439567	4.101351769
12	Kilifi South	22	Male	Het	AA	22	chronic	0	0	0	0	0	0	1.615950108	0	1	MSP5	3	1	27720.5	273.5	27408	28033	14.44297442	14.75866566	4.442801059
12	Kilifi South	22	Male	Het	AA	22	chronic	0	0	0	0	0	0	1.615950108	0	1	MSP6	1	0	27296.5	273.5	27353	27240	12.60639553	14.73642836	4.436106965
12	Kilifi South	22	Male	Het	AA	22	chronic	0	0	0	0	0	0	1.615950108	0	1	MSP7	2	0	1499	273.5	2336	662	13.22427871	10.54978467	3.175801633
12	Kilifi South	22	Male	Het	AA	22	chronic	0	0	0	0	0	0	1.615950108	0	1	MSP8	2	0	25617	273.5	27234	24000	12.64543048	14.64481391	4.408528268
12	Kilifi South	22	Male	Het	AA	22	chronic	0	0	0	0	0	0	1.615950108	0	1	MSP9	2	0	26805.5	273.5	27061	26550	12.80128758	14.71024143	4.428223912
12	Kilifi South	22	Male	Het	AA	22	chronic	0	0	0	0	0	0	1.615950108	0	1	MSRP3	3	1	11130.5	273.5	11834	10427	14.24030227	13.44223078	4.046514674
12	Kilifi South	22	Male	Het	AA	22	chronic	0	0	0	0	0	0	1.615950108	0	1	MSRP4	2	0	24629	273.5	23318	25940	13.14015718	14.58807043	4.391446779
12	Kilifi South	22	Male	Het	AA	22	chronic	0	0	0	0	0	0	1.615950108	0	1	MSRP5	3	1	24560	273.5	25120	24000	15.34374718	14.58402294	4.390228362
12	Kilifi South	22	Male	Het	AA	22	chronic	0	0	0	0	0	0	1.615950108	0	1	MTRAP	1	0	24766.5	273.5	24671	24862	12.08555045	14.59610238	4.393864636
12	Kilifi South	22	Male	Het	AA	22	chronic	0	0	0	0	0	0	1.615950108	0	1	P113	2	0	26005.5	273.5	25912	26099	13.7498245	14.66652916	4.415065208
12	Kilifi South	22	Male	Het	AA	22	chronic	0	0	0	0	0	0	1.615950108	0	1	P12	3	1	5518	273.5	5993	5043	14.1751192	12.42992974	3.741781696
12	Kilifi South	22	Male	Het	AA	22	chronic	0	0	0	0	0	0	1.615950108	0	1	P38	3	1	19332.5	273.5	18739	19926	14.17437912	14.23874059	4.286288019
12	Kilifi South	22	Male	Het	AA	22	chronic	0	0	0	0	0	0	1.615950108	0	1	P41	2	0	26750	273.5	26709	26791	13.31690915	14.70725127	4.427323786
12	Kilifi South	22	Male	Het	AA	22	chronic	0	0	0	0	0	0	1.615950108	0	1	PF10_0166	2	0	25056.5	273.5	24559	25554	12.992122	14.61289729	4.398920407
12	Kilifi South	22	Male	Het	AA	22	chronic	0	0	0	0	0	0	1.615950108	0	1	PF210C	3	1	26791.5	273.5	26341	27242	13.92330237	14.70948774	4.42799703
12	Kilifi South	22	Male	Het	AA	22	chronic	0	0	0	0	0	0	1.615950108	0	1	PF34	3	1	21745	273.5	21454	22036	14.32028475	14.40839609	4.337359412
12	Kilifi South	22	Male	Het	AA	22	chronic	0	0	0	0	0	0	1.615950108	0	1	PF3D7_0206200	2	0	25222.5	273.5	25472	24973	13.01838614	14.62242366	4.401788131
12	Kilifi South	22	Male	Het	AA	22	chronic	0	0	0	0	0	0	1.615950108	0	1	PF3D7_0525800(IMC1G)	3	1	4489.5	273.5	4380	4599	13.97102918	12.13233906	3.652197976
12	Kilifi South	22	Male	Het	AA	22	chronic	0	0	0	0	0	0	1.615950108	0	1	PF3D7_0606800	2	0	26849	273.5	26753	26945	13.7356924	14.71258074	4.428928115
12	Kilifi South	22	Male	Het	AA	22	chronic	0	0	0	0	0	0	1.615950108	0	1	PF3D7_0629500_SEG2	3	1	8997	273.5	5766	12228	13.9281307	13.13522831	3.95409772
12	Kilifi South	22	Male	Het	AA	22	chronic	0	0	0	0	0	0	1.615950108	0	1	PF3D7_0730800.2	1	0	27859	273.5	27591	28127	12.46795293	14.76585585	4.444965523
12	Kilifi South	22	Male	Het	AA	22	chronic	0	0	0	0	0	0	1.615950108	0	1	PF3D7_0830500	2	0	27943.5	273.5	27928	27959	13.57208531	14.77022511	4.446280802
12	Kilifi South	22	Male	Het	AA	22	chronic	0	0	0	0	0	0	1.615950108	0	1	PF3D7_0831400	2	0	26499	273.5	26288	26710	13.37553283	14.6936503	4.423229485
12	Kilifi South	22	Male	Het	AA	22	chronic	0	0	0	0	0	0	1.615950108	0	1	PF3D7_0925900	3	1	6117	273.5	5663	6571	14.32920608	12.57860856	3.78653848
12	Kilifi South	22	Male	Het	AA	22	chronic	0	0	0	0	0	0	1.615950108	0	1	PF3D7_1025300	2	0	26801	273.5	26786	26816	13.05807882	14.70999921	4.428150999
12	Kilifi South	22	Male	Het	AA	22	chronic	0	0	0	0	0	0	1.615950108	0	1	PF3D7_1136200	2	0	27535.5	273.5	27868	27203	13.79198278	14.74900519	4.439892967
12	Kilifi South	22	Male	Het	AA	22	chronic	0	0	0	0	0	0	1.615950108	0	1	PF3D7_1137300	3	1	11816.5	273.5	9454	14179	14.40741081	13.52851516	4.072488859
12	Kilifi South	22	Male	Het	AA	22	chronic	0	0	0	0	0	0	1.615950108	0	1	PF3D7_1229300	3	1	2281.5	273.5	2932	1631	14.19104332	11.15576694	3.358220473
12	Kilifi South	22	Male	Het	AA	22	chronic	0	0	0	0	0	0	1.615950108	0	1	PF3D7_1237900	3	1	7070.5	273.5	7575	6566	15.08491292	12.78759653	3.849450127
12	Kilifi South	22	Male	Het	AA	22	chronic	0	0	0	0	0	0	1.615950108	0	1	PF3D7_1252300	2	0	26276.5	273.5	26575	25978	13.59649353	14.6814855	4.419567517
12	Kilifi South	22	Male	Het	AA	22	chronic	0	0	0	0	0	0	1.615950108	0	1	PF3D7_1345100	3	1	9593.5	273.5	5936	13251	14.05357274	13.22784153	3.98197708
12	Kilifi South	22	Male	Het	AA	22	chronic	0	0	0	0	0	0	1.615950108	0	1	PF3D7_1401600(PHISTB)	3	1	27645.5	273.5	27066	28225	14.22167754	14.75475704	4.441624449
12	Kilifi South	22	Male	Het	AA	22	chronic	0	0	0	0	0	0	1.615950108	0	1	PF3D7_1460600(ISP3)	3	1	26488	273.5	26153	26823	14.72322286	14.6930513	4.423049168
12	Kilifi South	22	Male	Het	AA	22	chronic	0	0	0	0	0	0	1.615950108	0	1	PF3D7_1462300	3	1	2571	273.5	2693	2449	14.39392721	11.32811389	3.410102077
12	Kilifi South	22	Male	Het	AA	22	chronic	0	0	0	0	0	0	1.615950108	0	1	PF92	3	1	22860	273.5	23067	22653	14.76589012	14.48053778	4.359076226
12	Kilifi South	22	Male	Het	AA	22	chronic	0	0	0	0	0	0	1.615950108	0	1	PFA0135W	3	1	9601.5	273.5	11618	7585	14.32563265	13.22904409	3.982339086
12	Kilifi South	22	Male	Het	AA	22	chronic	0	0	0	0	0	0	1.615950108	0	1	PFSEA	1	0	25423.5	273.5	24992	25855	12.88157824	14.63387504	4.405235339
12	Kilifi South	22	Male	Het	AA	22	chronic	0	0	0	0	0	0	1.615950108	0	1	PTEX150	3	1	26108.5	273.5	25515	26702	14.22569683	14.67223195	4.416781921
12	Kilifi South	22	Male	Het	AA	22	chronic	0	0	0	0	0	0	1.615950108	0	1	RAMA	3	1	22026.5	273.5	23170	20883	14.01611927	14.42695265	4.342945493
12	Kilifi South	22	Male	Het	AA	22	chronic	0	0	0	0	0	0	1.615950108	0	1	RH1	3	1	217	273.5	3	431	13.08287334	7.761551232	2.336459734
12	Kilifi South	22	Male	Het	AA	22	chronic	0	0	0	0	0	0	1.615950108	0	1	RH5	2	0	26348.5	273.5	26542	26155	13.05516037	14.68543321	4.420755896
12	Kilifi South	22	Male	Het	AA	22	chronic	0	0	0	0	0	0	1.615950108	0	1	RHOP3	3	1	27177	273.5	27336	27018	14.51952748	14.73009859	4.434201514
12	Kilifi South	22	Male	Het	AA	22	chronic	0	0	0	0	0	0	1.615950108	0	1	RIPR	3	1	17970	273.5	17808	18132	15.17922095	14.13330279	4.254548077
12	Kilifi South	22	Male	Het	AA	22	chronic	0	0	0	0	0	0	1.615950108	0	1	SEG1	2	0	26708.5	273.5	26180	27237	13.06592024	14.70501133	4.426649498
12	Kilifi South	22	Male	Het	AA	22	chronic	0	0	0	0	0	0	1.615950108	0	1	SERA2	3	1	28125.5	273.5	27885	28366	14.04128008	14.77959112	4.449100252
12	Kilifi South	22	Male	Het	AA	22	chronic	0	0	0	0	0	0	1.615950108	0	1	SERA3	3	1	7219.5	273.5	7264	7175	14.44373859	12.81768321	3.858507121
12	Kilifi South	22	Male	Het	AA	22	chronic	0	0	0	0	0	0	1.615950108	0	1	SERA4	3	1	25686	273.5	26548	24824	14.39040896	14.64869462	4.409696478
12	Kilifi South	22	Male	Het	AA	22	chronic	0	0	0	0	0	0	1.615950108	0	1	SERA7	3	1	4725	273.5	4518	4932	13.92263863	12.20609861	3.674401813
12	Kilifi South	22	Male	Het	AA	22	chronic	0	0	0	0	0	0	1.615950108	0	1	SERA9	1	0	25954	273.5	26377	25531	12.9079423	14.66366928	4.4142043
12	Kilifi South	22	Male	Het	AA	22	chronic	0	0	0	0	0	0	1.615950108	0	1	SPATR	2	0	24883.5	273.5	25478	24289	13.20168125	14.6029018	4.395911466
12	Kilifi South	22	Male	Het	AA	22	chronic	0	0	0	0	0	0	1.615950108	0	1	TLP	3	1	28347.5	273.5	28046	28649	14.89902902	14.79093389	4.452514764
13	Kilifi South	22	Male	Norm	AA	18.5	suscept	1	0	0	0	0	0	0.982271254	0	1	PF3D7_1105200	3	1	56186	101	57004	55368	14.73146465	15.77792308	4.749628115
13	Kilifi South	22	Male	Norm	AA	18.5	suscept	1	0	0	0	0	0	0.982271254	0	1	PF3D7_1455300	3	1	1395.5	101	1338	1453	13.53899503	10.44656641	3.144729841
13	Kilifi South	22	Male	Norm	AA	18.5	suscept	1	0	0	0	0	0	0.982271254	0	1	AARP	2	0	56993.5	101	57232	56755	12.98054526	15.79850977	4.755825328
13	Kilifi South	22	Male	Norm	AA	18.5	suscept	1	0	0	0	0	0	0.982271254	0	1	AMA1	2	0	56722	101	57275	56169	13.20824766	15.79162078	4.753751536
13	Kilifi South	22	Male	Norm	AA	18.5	suscept	1	0	0	0	0	0	0.982271254	0	1	ASP	1	0	35195	127	34942	35448	11.57899597	15.10308287	4.54648097
13	Kilifi South	22	Male	Norm	AA	18.5	suscept	1	0	0	0	0	0	0.982271254	0	1	CLAG3.2	1	0	657	127	698	616	11.59109285	9.35974956	2.81756537
13	Kilifi South	22	Male	Norm	AA	18.5	suscept	1	0	0	0	0	0	0.982271254	0	1	EBA140	3	1	59777.5	127	59756	59799	13.27980515	15.86731494	4.776537748
13	Kilifi South	22	Male	Norm	AA	18.5	suscept	1	0	0	0	0	0	0.982271254	0	1	EBA175	3	1	58004	127	58245	57763	13.650994	15.82386477	4.763457944
13	Kilifi South	22	Male	Norm	AA	18.5	suscept	1	0	0	0	0	0	0.982271254	0	1	EBA181	2	0	52859	101	53627	52091	13.5963829	15.68986151	4.723118943
13	Kilifi South	22	Male	Norm	AA	18.5	suscept	1	0	0	0	0	0	0.982271254	0	1	ETRAMP10.2	3	1	33418.5	101	32462	34375	15.23319467	15.02835936	4.523986953
13	Kilifi South	22	Male	Norm	AA	18.5	suscept	1	0	0	0	0	0	0.982271254	0	1	GAMA	2	0	10318.5	101	10501	10136	12.86521117	13.33294564	4.013616569
13	Kilifi South	22	Male	Norm	AA	18.5	suscept	1	0	0	0	0	0	0.982271254	0	1	MSP1	2	0	3600.5	101	3545	3656	12.70371334	11.81398155	3.556362815
13	Kilifi South	22	Male	Norm	AA	18.5	suscept	1	0	0	0	0	0	0.982271254	0	1	MSP10	3	1	61158.5	127	61121	61196	13.39423754	15.9002654	4.786456825
13	Kilifi South	22	Male	Norm	AA	18.5	suscept	1	0	0	0	0	0	0.982271254	0	1	MSP11	3	1	60468.5	127	60533	60404	13.635506	15.88389617	4.781529195
13	Kilifi South	22	Male	Norm	AA	18.5	suscept	1	0	0	0	0	0	0.982271254	0	1	MSP2	1	0	10631	101	10585	10677	10.63918237	13.37598969	4.026574118
13	Kilifi South	22	Male	Norm	AA	18.5	suscept	1	0	0	0	0	0	0.982271254	0	1	MSP3	2	0	56947	101	56331	57563	13.15519508	15.79733222	4.75547085
13	Kilifi South	22	Male	Norm	AA	18.5	suscept	1	0	0	0	0	0	0.982271254	0	1	MSP3.5	2	0	49412.5	101	49357	49468	12.96954494	15.59258843	4.693836827
13	Kilifi South	22	Male	Norm	AA	18.5	suscept	1	0	0	0	0	0	0.982271254	0	1	MSP3.6	2	0	498.5	101	464	533	12.49922189	8.961449694	2.697665163
13	Kilifi South	22	Male	Norm	AA	18.5	suscept	1	0	0	0	0	0	0.982271254	0	1	MSP4	2	0	56561	101	56448	56674	13.08276022	15.78752001	4.752517079
13	Kilifi South	22	Male	Norm	AA	18.5	suscept	1	0	0	0	0	0	0.982271254	0	1	MSP5	2	0	6180	127	5058	7302	12.71612695	12.59339112	3.790988475
13	Kilifi South	22	Male	Norm	AA	18.5	suscept	1	0	0	0	0	0	0.982271254	0	1	MSP6	1	0	19418.5	127	19111	19726	11.09078636	14.24514414	4.288215679
13	Kilifi South	22	Male	Norm	AA	18.5	suscept	1	0	0	0	0	0	0.982271254	0	1	MSP7	3	1	3188	127	3251	3125	13.41121361	11.63843591	3.503518313
13	Kilifi South	22	Male	Norm	AA	18.5	suscept	1	0	0	0	0	0	0.982271254	0	1	MSP8	2	0	37442.5	127	37412	37473	13.20462677	15.19238915	4.573364838
13	Kilifi South	22	Male	Norm	AA	18.5	suscept	1	0	0	0	0	0	0.982271254	0	1	MSP9	3	1	56050	101	56802	55298	13.81037491	15.77442675	4.748575617
13	Kilifi South	22	Male	Norm	AA	18.5	suscept	1	0	0	0	0	0	0.982271254	0	1	MSRP3	3	1	1461.5	101	1205	1718	13.32602247	10.51323411	3.16479882
13	Kilifi South	22	Male	Norm	AA	18.5	suscept	1	0	0	0	0	0	0.982271254	0	1	MSRP4	2	0	12665	101	12908	12422	12.30985449	13.62855946	4.102605194
13	Kilifi South	22	Male	Norm	AA	18.5	suscept	1	0	0	0	0	0	0.982271254	0	1	MSRP5	3	1	5540	101	5498	5582	14.21671886	12.43567026	3.743509765
13	Kilifi South	22	Male	Norm	AA	18.5	suscept	1	0	0	0	0	0	0.982271254	0	1	MTRAP	1	0	52830	101	54133	51527	12.76768947	15.68906979	4.722880611
13	Kilifi South	22	Male	Norm	AA	18.5	suscept	1	0	0	0	0	0	0.982271254	0	1	P113	3	1	57127.5	127	55882	58373	14.22214196	15.80189778	4.756845219
13	Kilifi South	22	Male	Norm	AA	18.5	suscept	1	0	0	0	0	0	0.982271254	0	1	P12	2	0	114.5	127	137	92	12.46921805	6.839203788	2.058805487
13	Kilifi South	22	Male	Norm	AA	18.5	suscept	1	0	0	0	0	0	0.982271254	0	1	P38	2	0	1912.5	101	1916	1909	13.18958287	10.90124403	3.281601444
13	Kilifi South	22	Male	Norm	AA	18.5	suscept	1	0	0	0	0	0	0.982271254	0	1	P41	3	1	60115	127	59649	60581	13.98274759	15.8754374	4.778982851
13	Kilifi South	22	Male	Norm	AA	18.5	suscept	1	0	0	0	0	0	0.982271254	0	1	PF10_0166	3	1	57819	101	58269	57369	14.34277946	15.81925604	4.762070576
13	Kilifi South	22	Male	Norm	AA	18.5	suscept	1	0	0	0	0	0	0.982271254	0	1	PF210C	3	1	23900	101	24813	22987	13.98290154	14.544723	4.378397901
13	Kilifi South	22	Male	Norm	AA	18.5	suscept	1	0	0	0	0	0	0.982271254	0	1	PF34	3	1	13015	101	13538	12492	14.45223158	13.66788769	4.114444172
13	Kilifi South	22	Male	Norm	AA	18.5	suscept	1	0	0	0	0	0	0.982271254	0	1	PF3D7_0206200	3	1	55519.5	101	56022	55017	14.06548611	15.76070695	4.744445546
13	Kilifi South	22	Male	Norm	AA	18.5	suscept	1	0	0	0	0	0	0.982271254	0	1	PF3D7_0525800(IMC1G)	1	0	331.5	101	326	337	11.97423681	8.37286506	2.520483533
13	Kilifi South	22	Male	Norm	AA	18.5	suscept	1	0	0	0	0	0	0.982271254	0	1	PF3D7_0606800	2	0	24615.5	101	24994	24237	13.10149934	14.58727942	4.391208662
13	Kilifi South	22	Male	Norm	AA	18.5	suscept	1	0	0	0	0	0	0.982271254	0	1	PF3D7_0629500_SEG2	2	0	383	101	389	377	12.21492853	8.581200582	2.583198774
13	Kilifi South	22	Male	Norm	AA	18.5	suscept	1	0	0	0	0	0	0.982271254	0	1	PF3D7_0730800.2	2	0	56135	127	56801	55469	13.11539149	15.77661295	4.749233727
13	Kilifi South	22	Male	Norm	AA	18.5	suscept	1	0	0	0	0	0	0.982271254	0	1	PF3D7_0830500	3	1	57509.5	101	57520	57499	14.80453534	15.81151267	4.759739592
13	Kilifi South	22	Male	Norm	AA	18.5	suscept	1	0	0	0	0	0	0.982271254	0	1	PF3D7_0831400	3	1	37423	101	36465	38381	14.8597763	15.1916376	4.5731386
13	Kilifi South	22	Male	Norm	AA	18.5	suscept	1	0	0	0	0	0	0.982271254	0	1	PF3D7_0925900	3	1	781	101	602	960	13.39271726	9.609178738	2.892651034
13	Kilifi South	22	Male	Norm	AA	18.5	suscept	1	0	0	0	0	0	0.982271254	0	1	PF3D7_1025300	2	0	52221	101	52546	51896	13.62210551	15.67234246	4.717845184
13	Kilifi South	22	Male	Norm	AA	18.5	suscept	1	0	0	0	0	0	0.982271254	0	1	PF3D7_1136200	2	0	7442	101	7380	7504	12.64094224	12.86147468	3.871689666
13	Kilifi South	22	Male	Norm	AA	18.5	suscept	1	0	0	0	0	0	0.982271254	0	1	PF3D7_1137300	3	1	4540	101	4720	4360	14.73825626	12.14847658	3.657055853
13	Kilifi South	22	Male	Norm	AA	18.5	suscept	1	0	0	0	0	0	0.982271254	0	1	PF3D7_1229300	2	0	244	127	193	295	12.52310738	7.930737338	2.387389826
13	Kilifi South	22	Male	Norm	AA	18.5	suscept	1	0	0	0	0	0	0.982271254	0	1	PF3D7_1237900	1	0	223	127	255	191	11.75825525	7.8008999	2.348304863
13	Kilifi South	22	Male	Norm	AA	18.5	suscept	1	0	0	0	0	0	0.982271254	0	1	PF3D7_1252300	2	0	27112	101	26739	27485	13.48305327	14.72664392	4.433161556
13	Kilifi South	22	Male	Norm	AA	18.5	suscept	1	0	0	0	0	0	0.982271254	0	1	PF3D7_1345100	2	0	3925.5	101	4026	3825	13.0957518	11.93866071	3.593894982
13	Kilifi South	22	Male	Norm	AA	18.5	suscept	1	0	0	0	0	0	0.982271254	0	1	PF3D7_1401600(PHISTB)	3	1	22389	101	23520	21258	14.28658549	14.45050247	4.350034696
13	Kilifi South	22	Male	Norm	AA	18.5	suscept	1	0	0	0	0	0	0.982271254	0	1	PF3D7_1460600(ISP3)	1	0	3829	127	3795	3863	11.99855655	11.90275194	3.583085366
13	Kilifi South	22	Male	Norm	AA	18.5	suscept	1	0	0	0	0	0	0.982271254	0	1	PF3D7_1462300	3	1	809.5	101	596	1023	13.10226937	9.66088727	2.908216853
13	Kilifi South	22	Male	Norm	AA	18.5	suscept	1	0	0	0	0	0	0.982271254	0	1	PF92	2	0	1199	127	1452	946	12.49248233	10.22761594	3.078819183
13	Kilifi South	22	Male	Norm	AA	18.5	suscept	1	0	0	0	0	0	0.982271254	0	1	PFA0135W	2	0	646.5	101	643	650	12.7122811	9.33650656	2.810568529
13	Kilifi South	22	Male	Norm	AA	18.5	suscept	1	0	0	0	0	0	0.982271254	0	1	PFSEA	2	0	54015.5	101	52849	55182	13.35433121	15.72108583	4.732518401
13	Kilifi South	22	Male	Norm	AA	18.5	suscept	1	0	0	0	0	0	0.982271254	0	1	PTEX150	2	0	3609	127	3684	3534	12.55761224	11.81738343	3.557386882
13	Kilifi South	22	Male	Norm	AA	18.5	suscept	1	0	0	0	0	0	0.982271254	0	1	RAMA	2	0	3251	101	3655	2847	12.5466971	11.66666784	3.512016969
13	Kilifi South	22	Male	Norm	AA	18.5	suscept	1	0	0	0	0	0	0.982271254	0	1	RH1	3	1	166.5	101	216	117	13.05099361	7.379378367	2.221414238
13	Kilifi South	22	Male	Norm	AA	18.5	suscept	1	0	0	0	0	0	0.982271254	0	1	RH5	3	1	3927.5	101	3922	3933	13.30740987	11.93939556	3.594116194
13	Kilifi South	22	Male	Norm	AA	18.5	suscept	1	0	0	0	0	0	0.982271254	0	1	RHOP3	3	1	50296.5	101	50523	50070	14.90939949	15.61817039	4.701537765
13	Kilifi South	22	Male	Norm	AA	18.5	suscept	1	0	0	0	0	0	0.982271254	0	1	RIPR	3	1	3389	101	3451	3327	13.93539633	11.72664392	3.530071569
13	Kilifi South	22	Male	Norm	AA	18.5	suscept	1	0	0	0	0	0	0.982271254	0	1	SEG1	3	1	55726.5	101	55753	55700	15.48510131	15.76607592	4.746061767
13	Kilifi South	22	Male	Norm	AA	18.5	suscept	1	0	0	0	0	0	0.982271254	0	1	SERA2	2	0	28920.5	101	28590	29251	13.86809544	14.81980487	4.461205797
13	Kilifi South	22	Male	Norm	AA	18.5	suscept	1	0	0	0	0	0	0.982271254	0	1	SERA3	3	1	4036.5	101	4037	4036	14.50135722	11.97888918	3.606004957
13	Kilifi South	22	Male	Norm	AA	18.5	suscept	1	0	0	0	0	0	0.982271254	0	1	SERA4	2	0	19162.5	127	17803	20522	13.7482808	14.22599817	4.282452168
13	Kilifi South	22	Male	Norm	AA	18.5	suscept	1	0	0	0	0	0	0.982271254	0	1	SERA7	1	0	-19.5	101	29	-68	11.84582609	#NUM!	#NUM!
13	Kilifi South	22	Male	Norm	AA	18.5	suscept	1	0	0	0	0	0	0.982271254	0	1	SERA9	2	0	56903	101	57307	56499	13.41508641	15.79621709	4.755135164
13	Kilifi South	22	Male	Norm	AA	18.5	suscept	1	0	0	0	0	0	0.982271254	0	1	SPATR	3	1	56618.5	101	56986	56251	15.1632322	15.78898591	4.752958359
13	Kilifi South	22	Male	Norm	AA	18.5	suscept	1	0	0	0	0	0	0.982271254	0	1	TLP	1	0	613	127	610	616	11.29873851	9.259743264	2.787460475
14	Kilifi South	26	Male	Het	AA	22	PCR -ve	0	0	0	0	0	0	1.893761754	0	1	PF3D7_1105200	3	1	36056.5	1555	36018	36095	13.91243337	15.13797174	4.556983568
14	Kilifi South	26	Male	Het	AA	22	PCR -ve	0	0	0	0	0	0	1.893761754	0	1	PF3D7_1455300	3	1	3250	1555	2545	3955	13.52676791	11.666224	3.511883361
14	Kilifi South	26	Male	Het	AA	22	PCR -ve	0	0	0	0	0	0	1.893761754	0	1	AARP	2	0	35896	1555	35847	35945	12.78248879	15.13153547	4.555046057
14	Kilifi South	26	Male	Het	AA	22	PCR -ve	0	0	0	0	0	0	1.893761754	0	1	AMA1	2	0	36022	1555	35341	36703	13.08635769	15.13659066	4.556567822
14	Kilifi South	26	Male	Het	AA	22	PCR -ve	0	0	0	0	0	0	1.893761754	0	1	ASP	2	0	36671.5	1555	36590	36753	12.96756966	15.16237166	4.564328675
14	Kilifi South	26	Male	Het	AA	22	PCR -ve	0	0	0	0	0	0	1.893761754	0	1	CLAG3.2	3	1	10022.5	1555	8325	11720	14.17922747	13.2909548	4.000976065
14	Kilifi South	26	Male	Het	AA	22	PCR -ve	0	0	0	0	0	0	1.893761754	0	1	EBA140	2	0	36055.5	1555	36123	35988	13.01379509	15.13793173	4.556971523
14	Kilifi South	26	Male	Het	AA	22	PCR -ve	0	0	0	0	0	0	1.893761754	0	1	EBA175	2	0	35884.5	1555	36299	35470	13.26163866	15.1310732	4.554906899
14	Kilifi South	26	Male	Het	AA	22	PCR -ve	0	0	0	0	0	0	1.893761754	0	1	EBA181	2	0	29997.5	1555	27375	32620	13.1267151	14.87255465	4.477085062
14	Kilifi South	26	Male	Het	AA	22	PCR -ve	0	0	0	0	0	0	1.893761754	0	1	ETRAMP10.2	3	1	18477.5	1555	19125	17830	13.90316405	14.17348195	4.266643211
14	Kilifi South	26	Male	Het	AA	22	PCR -ve	0	0	0	0	0	0	1.893761754	0	1	GAMA	3	1	36694	1555	36654	36734	13.64979656	15.16325656	4.564595057
14	Kilifi South	26	Male	Het	AA	22	PCR -ve	0	0	0	0	0	0	1.893761754	0	1	MSP1	3	1	35428	1555	35500	35356	15.06409413	15.1126024	4.549346636
14	Kilifi South	26	Male	Het	AA	22	PCR -ve	0	0	0	0	0	0	1.893761754	0	1	MSP10	2	0	34619	1555	34959	34279	12.97271229	15.07927643	4.539314519
14	Kilifi South	26	Male	Het	AA	22	PCR -ve	0	0	0	0	0	0	1.893761754	0	1	MSP11	2	0	36188.5	1555	36193	36184	13.12516469	15.14324369	4.558570582
14	Kilifi South	26	Male	Het	AA	22	PCR -ve	0	0	0	0	0	0	1.893761754	0	1	MSP2	2	0	35063.5	1555	35309	34818	13.26002161	15.09768239	4.544855265
14	Kilifi South	26	Male	Het	AA	22	PCR -ve	0	0	0	0	0	0	1.893761754	0	1	MSP3	1	0	33774.5	1555	33669	33880	12.78855056	15.04364679	4.528588928
14	Kilifi South	26	Male	Het	AA	22	PCR -ve	0	0	0	0	0	0	1.893761754	0	1	MSP3.5	2	0	36364	1555	36184	36544	12.99579744	15.15022328	4.560671649
14	Kilifi South	26	Male	Het	AA	22	PCR -ve	0	0	0	0	0	0	1.893761754	0	1	MSP3.6	3	1	13066	1555	12332	13800	14.14062446	13.67352992	4.116142654
14	Kilifi South	26	Male	Het	AA	22	PCR -ve	0	0	0	0	0	0	1.893761754	0	1	MSP4	1	0	31857.5	1555	31707	32008	12.76104959	14.95934544	4.503211692
14	Kilifi South	26	Male	Het	AA	22	PCR -ve	0	0	0	0	0	0	1.893761754	0	1	MSP5	3	1	37329	1555	37586	37072	14.78935718	15.18800924	4.572046356
14	Kilifi South	26	Male	Het	AA	22	PCR -ve	0	0	0	0	0	0	1.893761754	0	1	MSP6	2	0	36759	1555	36269	37249	13.05014342	15.1658099	4.565363688
14	Kilifi South	26	Male	Het	AA	22	PCR -ve	0	0	0	0	0	0	1.893761754	0	1	MSP7	2	0	2767.5	1555	2528	3007	13.2162236	11.4343676	3.44208763
14	Kilifi South	26	Male	Het	AA	22	PCR -ve	0	0	0	0	0	0	1.893761754	0	1	MSP8	2	0	36622	1555	36807	36437	13.21872004	15.16042296	4.563742058
14	Kilifi South	26	Male	Het	AA	22	PCR -ve	0	0	0	0	0	0	1.893761754	0	1	MSP9	2	0	35770	1555	35839	35701	13.23816083	15.1264625	4.55351894
14	Kilifi South	26	Male	Het	AA	22	PCR -ve	0	0	0	0	0	0	1.893761754	0	1	MSRP3	2	0	3658.5	1555	3563	3754	12.78036293	11.83703654	3.563303059
14	Kilifi South	26	Male	Het	AA	22	PCR -ve	0	0	0	0	0	0	1.893761754	0	1	MSRP4	2	0	36561	1555	36188	36934	13.64267431	15.15801791	4.563018066
14	Kilifi South	26	Male	Het	AA	22	PCR -ve	0	0	0	0	0	0	1.893761754	0	1	MSRP5	3	1	7645.5	1555	7776	7515	13.41603032	12.90039514	3.883405893
14	Kilifi South	26	Male	Het	AA	22	PCR -ve	0	0	0	0	0	0	1.893761754	0	1	MTRAP	2	0	36087.5	1555	35953	36222	12.80137673	15.13921158	4.557356797
14	Kilifi South	26	Male	Het	AA	22	PCR -ve	0	0	0	0	0	0	1.893761754	0	1	P113	2	0	35622	1555	35430	35814	14.10783202	15.1204809	4.551718299
14	Kilifi South	26	Male	Het	AA	22	PCR -ve	0	0	0	0	0	0	1.893761754	0	1	P12	2	0	1356	1555	1530	1182	12.22812052	10.40514146	3.13225969
14	Kilifi South	26	Male	Het	AA	22	PCR -ve	0	0	0	0	0	0	1.893761754	0	1	P38	3	1	19122.5	1555	18782	19463	14.08151361	14.22298353	4.28154467
14	Kilifi South	26	Male	Het	AA	22	PCR -ve	0	0	0	0	0	0	1.893761754	0	1	P41	2	0	33812	1555	35426	32198	13.57448779	15.04524773	4.52907086
14	Kilifi South	26	Male	Het	AA	22	PCR -ve	0	0	0	0	0	0	1.893761754	0	1	PF10_0166	2	0	36323	1555	36187	36459	13.49212964	15.14859574	4.560181711
14	Kilifi South	26	Male	Het	AA	22	PCR -ve	0	0	0	0	0	0	1.893761754	0	1	PF210C	3	1	36317.5	1555	36089	36546	14.20609436	15.14837727	4.560115945
14	Kilifi South	26	Male	Het	AA	22	PCR -ve	0	0	0	0	0	0	1.893761754	0	1	PF34	3	1	22089.5	1555	22280	21899	14.26892434	14.43107314	4.344185886
14	Kilifi South	26	Male	Het	AA	22	PCR -ve	0	0	0	0	0	0	1.893761754	0	1	PF3D7_0206200	2	0	35110	1555	35322	34898	13.47048252	15.09959438	4.545430829
14	Kilifi South	26	Male	Het	AA	22	PCR -ve	0	0	0	0	0	0	1.893761754	0	1	PF3D7_0525800(IMC1G)	2	0	3295.5	1555	3481	3110	13.0955554	11.68628166	3.517921316
14	Kilifi South	26	Male	Het	AA	22	PCR -ve	0	0	0	0	0	0	1.893761754	0	1	PF3D7_0606800	3	1	35210.5	1555	34566	35855	14.00246502	15.10371809	4.546672192
14	Kilifi South	26	Male	Het	AA	22	PCR -ve	0	0	0	0	0	0	1.893761754	0	1	PF3D7_0629500_SEG2	3	1	7017.5	1555	6431	7604	13.33427383	12.77674144	3.846182421
14	Kilifi South	26	Male	Het	AA	22	PCR -ve	0	0	0	0	0	0	1.893761754	0	1	PF3D7_0730800.2	1	0	34466.5	1555	33655	35278	12.78432558	15.07290718	4.537397184
14	Kilifi South	26	Male	Het	AA	22	PCR -ve	0	0	0	0	0	0	1.893761754	0	1	PF3D7_0830500	3	1	36755.5	1555	36969	36542	13.89787161	15.16567253	4.565322335
14	Kilifi South	26	Male	Het	AA	22	PCR -ve	0	0	0	0	0	0	1.893761754	0	1	PF3D7_0831400	3	1	36352.5	1555	36295	36410	13.78236783	15.14976696	4.560534283
14	Kilifi South	26	Male	Het	AA	22	PCR -ve	0	0	0	0	0	0	1.893761754	0	1	PF3D7_0925900	2	0	1300.5	1555	1520	1081	11.96977425	10.34485068	3.114110357
14	Kilifi South	26	Male	Het	AA	22	PCR -ve	0	0	0	0	0	0	1.893761754	0	1	PF3D7_1025300	2	0	36274	1555	36599	35949	13.43982972	15.14664822	4.559595449
14	Kilifi South	26	Male	Het	AA	22	PCR -ve	0	0	0	0	0	0	1.893761754	0	1	PF3D7_1136200	3	1	37505.5	1555	37409	37602	14.18424225	15.19481455	4.57409496
14	Kilifi South	26	Male	Het	AA	22	PCR -ve	0	0	0	0	0	0	1.893761754	0	1	PF3D7_1137300	3	1	7362.5	1555	7296	7429	13.72057907	12.84598001	3.867025308
14	Kilifi South	26	Male	Het	AA	22	PCR -ve	0	0	0	0	0	0	1.893761754	0	1	PF3D7_1229300	2	0	1231	1555	821	1641	12.53850806	10.26561505	3.090258053
14	Kilifi South	26	Male	Het	AA	22	PCR -ve	0	0	0	0	0	0	1.893761754	0	1	PF3D7_1237900	3	1	4515.5	1555	4629	4402	14.32785631	12.14067003	3.654705847
14	Kilifi South	26	Male	Het	AA	22	PCR -ve	0	0	0	0	0	0	1.893761754	0	1	PF3D7_1252300	2	0	25362	1555	23692	27032	13.46261218	14.6303809	4.404183498
14	Kilifi South	26	Male	Het	AA	22	PCR -ve	0	0	0	0	0	0	1.893761754	0	1	PF3D7_1345100	3	1	24678	1555	26771	22585	15.06815285	14.59093786	4.39230996
14	Kilifi South	26	Male	Het	AA	22	PCR -ve	0	0	0	0	0	0	1.893761754	0	1	PF3D7_1401600(PHISTB)	3	1	37801	1555	37829	37773	14.59766877	15.20613678	4.577503289
14	Kilifi South	26	Male	Het	AA	22	PCR -ve	0	0	0	0	0	0	1.893761754	0	1	PF3D7_1460600(ISP3)	3	1	13430.5	1555	13111	13750	13.7677675	13.71322539	4.128092181
14	Kilifi South	26	Male	Het	AA	22	PCR -ve	0	0	0	0	0	0	1.893761754	0	1	PF3D7_1462300	3	1	3312	1555	2897	3727	14.17052837	11.69348696	3.520090328
14	Kilifi South	26	Male	Het	AA	22	PCR -ve	0	0	0	0	0	0	1.893761754	0	1	PF92	3	1	10557.5	1555	11618	9497	13.64570536	13.36598063	4.02356109
14	Kilifi South	26	Male	Het	AA	22	PCR -ve	0	0	0	0	0	0	1.893761754	0	1	PFA0135W	3	1	4915	1555	3877	5953	13.44951319	12.2629757	3.691523522
14	Kilifi South	26	Male	Het	AA	22	PCR -ve	0	0	0	0	0	0	1.893761754	0	1	PFSEA	2	0	36611	1555	36545	36677	13.39359132	15.15998956	4.563611591
14	Kilifi South	26	Male	Het	AA	22	PCR -ve	0	0	0	0	0	0	1.893761754	0	1	PTEX150	3	1	36688	1555	36834	36542	14.59262634	15.16302064	4.564524037
14	Kilifi South	26	Male	Het	AA	22	PCR -ve	0	0	0	0	0	0	1.893761754	0	1	RAMA	3	1	36050	1555	35452	36648	14.58581717	15.13771164	4.556905269
14	Kilifi South	26	Male	Het	AA	22	PCR -ve	0	0	0	0	0	0	1.893761754	0	1	RH1	1	0	-209	1555	-182	-236	10.68175673	#NUM!	#NUM!
14	Kilifi South	26	Male	Het	AA	22	PCR -ve	0	0	0	0	0	0	1.893761754	0	1	RH5	3	1	36922	1555	36936	36908	13.49403344	15.17219308	4.567285218
14	Kilifi South	26	Male	Het	AA	22	PCR -ve	0	0	0	0	0	0	1.893761754	0	1	RHOP3	3	1	36096	1555	36053	36139	14.80934177	15.13955135	4.557459078
14	Kilifi South	26	Male	Het	AA	22	PCR -ve	0	0	0	0	0	0	1.893761754	0	1	RIPR	3	1	9978	1555	8783	11173	14.41430059	13.28453495	3.9990435
14	Kilifi South	26	Male	Het	AA	22	PCR -ve	0	0	0	0	0	0	1.893761754	0	1	SEG1	3	1	37506	1555	37517	37495	13.49608147	15.19483379	4.574100749
14	Kilifi South	26	Male	Het	AA	22	PCR -ve	0	0	0	0	0	0	1.893761754	0	1	SERA2	3	1	35258.5	1555	35176	35341	14.27438816	15.10568348	4.547263832
14	Kilifi South	26	Male	Het	AA	22	PCR -ve	0	0	0	0	0	0	1.893761754	0	1	SERA3	3	1	4565	1555	4592	4538	13.69309868	12.15639914	3.659440782
14	Kilifi South	26	Male	Het	AA	22	PCR -ve	0	0	0	0	0	0	1.893761754	0	1	SERA4	3	1	34107	1555	34397	33817	14.68180305	15.05778024	4.532843521
14	Kilifi South	26	Male	Het	AA	22	PCR -ve	0	0	0	0	0	0	1.893761754	0	1	SERA7	3	1	3732.5	1555	3883	3582	13.25841627	11.86592655	3.571999816
14	Kilifi South	26	Male	Het	AA	22	PCR -ve	0	0	0	0	0	0	1.893761754	0	1	SERA9	2	0	34849	1555	34374	35324	13.25117228	15.08882964	4.54219032
14	Kilifi South	26	Male	Het	AA	22	PCR -ve	0	0	0	0	0	0	1.893761754	0	1	SPATR	3	1	37115	1555	37257	36973	13.73085115	15.17971475	4.569549465
14	Kilifi South	26	Male	Het	AA	22	PCR -ve	0	0	0	0	0	0	1.893761754	0	1	TLP	3	1	13915	1555	14103	13727	14.08792381	13.76435329	4.143483211
15	Kilifi South	29	Male	Het	AA	13.5	suscept	1	0	0	0	0	0	0.998259366	0	1	PF3D7_1105200	2	0	25658	2230.5	24282	27034	13.14638567	14.6471211	4.409222801
15	Kilifi South	29	Male	Het	AA	13.5	suscept	1	0	0	0	0	0	0.998259366	0	1	PF3D7_1455300	3	1	4102	2230.5	4190	4014	13.96975751	12.00211178	3.612995656
15	Kilifi South	29	Male	Het	AA	13.5	suscept	1	0	0	0	0	0	0.998259366	0	1	AARP	2	0	56226	1151.5	56505	55947	12.79830503	15.77894979	4.749937188
15	Kilifi South	29	Male	Het	AA	13.5	suscept	1	0	0	0	0	0	0.998259366	0	1	AMA1	2	0	54084	2230.5	53271	54897	12.88786858	15.72291424	4.733068804
15	Kilifi South	29	Male	Het	AA	13.5	suscept	1	0	0	0	0	0	0.998259366	0	1	ASP	1	0	51007	1151.5	51587	50427	12.74686214	15.63840763	4.707629781
15	Kilifi South	29	Male	Het	AA	13.5	suscept	1	0	0	0	0	0	0.998259366	0	1	CLAG3.2	2	0	5174	2230.5	4937	5411	13.25963414	12.33706434	3.713826424
15	Kilifi South	29	Male	Het	AA	13.5	suscept	1	0	0	0	0	0	0.998259366	0	1	EBA140	2	0	56088	2230.5	56215	55961	12.96132804	15.77540452	4.748869954
15	Kilifi South	29	Male	Het	AA	13.5	suscept	1	0	0	0	0	0	0.998259366	0	1	EBA175	2	0	57299	2230.5	57280	57318	13.53684089	15.80622234	4.758147043
15	Kilifi South	29	Male	Het	AA	13.5	suscept	1	0	0	0	0	0	0.998259366	0	1	EBA181	2	0	55664.5	2230.5	55431	55898	13.62235225	15.76446992	4.745578312
15	Kilifi South	29	Male	Het	AA	13.5	suscept	1	0	0	0	0	0	0.998259366	0	1	ETRAMP10.2	3	1	18818.5	2230.5	18337	19300	14.07606518	14.19986402	4.274585003
15	Kilifi South	29	Male	Het	AA	13.5	suscept	1	0	0	0	0	0	0.998259366	0	1	GAMA	3	1	55243.5	2230.5	55319	55168	15.22246117	15.75351711	4.742281186
15	Kilifi South	29	Male	Het	AA	13.5	suscept	1	0	0	0	0	0	0.998259366	0	1	MSP1	2	0	7828	2230.5	7796	7860	13.35220546	12.93442804	3.893650817
15	Kilifi South	29	Male	Het	AA	13.5	suscept	1	0	0	0	0	0	0.998259366	0	1	MSP10	2	0	54719.5	2230.5	54669	54770	12.97476918	15.73976743	4.73814212
15	Kilifi South	29	Male	Het	AA	13.5	suscept	1	0	0	0	0	0	0.998259366	0	1	MSP11	2	0	56023.5	2230.5	55861	56186	13.40187818	15.7737445	4.748370237
15	Kilifi South	29	Male	Het	AA	13.5	suscept	1	0	0	0	0	0	0.998259366	0	1	MSP2	2	0	55570	2230.5	55556	55584	13.09819539	15.76201862	4.744840397
15	Kilifi South	29	Male	Het	AA	13.5	suscept	1	0	0	0	0	0	0.998259366	0	1	MSP3	2	0	53291	1151.5	53116	53466	12.89298188	15.70160428	4.72665387
15	Kilifi South	29	Male	Het	AA	13.5	suscept	1	0	0	0	0	0	0.998259366	0	1	MSP3.5	2	0	57163	2230.5	57610	56716	13.27916714	15.80279401	4.757115013
15	Kilifi South	29	Male	Het	AA	13.5	suscept	1	0	0	0	0	0	0.998259366	0	1	MSP3.6	1	0	-250	1151.5	-438	-62	10.76032516	#NUM!	#NUM!
15	Kilifi South	29	Male	Het	AA	13.5	suscept	1	0	0	0	0	0	0.998259366	0	1	MSP4	2	0	55185	2230.5	54939	55431	12.85672547	15.75198856	4.741821047
15	Kilifi South	29	Male	Het	AA	13.5	suscept	1	0	0	0	0	0	0.998259366	0	1	MSP5	3	1	55683.5	1151.5	54509	56858	15.64395013	15.76496227	4.745726525
15	Kilifi South	29	Male	Het	AA	13.5	suscept	1	0	0	0	0	0	0.998259366	0	1	MSP6	2	0	56795.5	2230.5	56241	57350	13.24526918	15.79348901	4.754313927
15	Kilifi South	29	Male	Het	AA	13.5	suscept	1	0	0	0	0	0	0.998259366	0	1	MSP7	2	0	2631	2230.5	2732	2530	12.16838607	11.36139553	3.420120848
15	Kilifi South	29	Male	Het	AA	13.5	suscept	1	0	0	0	0	0	0.998259366	0	1	MSP8	3	1	54307.5	2230.5	54552	54063	13.83164647	15.72886383	4.734859811
15	Kilifi South	29	Male	Het	AA	13.5	suscept	1	0	0	0	0	0	0.998259366	0	1	MSP9	2	0	57170.5	2230.5	57368	56973	13.77312061	15.80298329	4.75717199
15	Kilifi South	29	Male	Het	AA	13.5	suscept	1	0	0	0	0	0	0.998259366	0	1	MSRP3	2	0	3128	2230.5	3106	3150	12.92442048	11.6110248	3.495266744
15	Kilifi South	29	Male	Het	AA	13.5	suscept	1	0	0	0	0	0	0.998259366	0	1	MSRP4	3	1	56894	2230.5	56566	57222	14.40436034	15.79598889	4.755066468
15	Kilifi South	29	Male	Het	AA	13.5	suscept	1	0	0	0	0	0	0.998259366	0	1	MSRP5	3	1	9121.5	2230.5	9002	9241	14.60679315	13.15505537	3.960066262
15	Kilifi South	29	Male	Het	AA	13.5	suscept	1	0	0	0	0	0	0.998259366	0	1	MTRAP	2	0	56530.5	2230.5	56347	56714	12.88013553	15.78674184	4.752282827
15	Kilifi South	29	Male	Het	AA	13.5	suscept	1	0	0	0	0	0	0.998259366	0	1	P113	2	0	56764.5	2230.5	56146	57383	14.15058949	15.79270134	4.754076817
15	Kilifi South	29	Male	Het	AA	13.5	suscept	1	0	0	0	0	0	0.998259366	0	1	P12	3	1	3119.5	2230.5	2495	3744	13.53111	11.60709909	3.49408499
15	Kilifi South	29	Male	Het	AA	13.5	suscept	1	0	0	0	0	0	0.998259366	0	1	P38	3	1	4352	2230.5	4261	4443	13.43636934	12.08746284	3.638688887
15	Kilifi South	29	Male	Het	AA	13.5	suscept	1	0	0	0	0	0	0.998259366	0	1	P41	2	0	57117	2230.5	57501	56733	13.81964285	15.80163259	4.756765389
15	Kilifi South	29	Male	Het	AA	13.5	suscept	1	0	0	0	0	0	0.998259366	0	1	PF10_0166	3	1	52728.5	1151.5	52834	52623	14.14179541	15.68629534	4.722045417
15	Kilifi South	29	Male	Het	AA	13.5	suscept	1	0	0	0	0	0	0.998259366	0	1	PF210C	3	1	25476	2230.5	25369	25583	13.94286662	14.63685116	4.40613124
15	Kilifi South	29	Male	Het	AA	13.5	suscept	1	0	0	0	0	0	0.998259366	0	1	PF34	2	0	8077.5	2230.5	7789	8366	12.98644374	12.97969313	3.907276967
15	Kilifi South	29	Male	Het	AA	13.5	suscept	1	0	0	0	0	0	0.998259366	0	1	PF3D7_0206200	3	1	56925.5	2230.5	57031	56820	14.04009241	15.79678744	4.755306854
15	Kilifi South	29	Male	Het	AA	13.5	suscept	1	0	0	0	0	0	0.998259366	0	1	PF3D7_0525800(IMC1G)	1	0	1173	2230.5	1148	1198	11.06485863	10.1959873	3.069298012
15	Kilifi South	29	Male	Het	AA	13.5	suscept	1	0	0	0	0	0	0.998259366	0	1	PF3D7_0606800	1	0	14965.5	2230.5	14734	15197	12.22689825	13.86935286	4.175091231
15	Kilifi South	29	Male	Het	AA	13.5	suscept	1	0	0	0	0	0	0.998259366	0	1	PF3D7_0629500_SEG2	1	0	2232.5	2230.5	2385	2080	11.80620714	11.12444446	3.348791468
15	Kilifi South	29	Male	Het	AA	13.5	suscept	1	0	0	0	0	0	0.998259366	0	1	PF3D7_0730800.2	2	0	56831	1151.5	56972	56690	13.09324654	15.79439048	4.754585298
15	Kilifi South	29	Male	Het	AA	13.5	suscept	1	0	0	0	0	0	0.998259366	0	1	PF3D7_0830500	3	1	34307.5	2230.5	33632	34983	13.69395724	15.06623638	4.535389072
15	Kilifi South	29	Male	Het	AA	13.5	suscept	1	0	0	0	0	0	0.998259366	0	1	PF3D7_0831400	3	1	23453.5	2230.5	23027	23880	13.93592295	14.51751561	4.370207662
15	Kilifi South	29	Male	Het	AA	13.5	suscept	1	0	0	0	0	0	0.998259366	0	1	PF3D7_0925900	1	0	-746.5	1151.5	375	-1868	10.21798722	#NUM!	#NUM!
15	Kilifi South	29	Male	Het	AA	13.5	suscept	1	0	0	0	0	0	0.998259366	0	1	PF3D7_1025300	2	0	56684	2230.5	56475	56893	13.70548046	15.79065395	4.753460489
15	Kilifi South	29	Male	Het	AA	13.5	suscept	1	0	0	0	0	0	0.998259366	0	1	PF3D7_1136200	3	1	58402	2230.5	58535	58269	15.62149686	15.83373016	4.76642772
15	Kilifi South	29	Male	Het	AA	13.5	suscept	1	0	0	0	0	0	0.998259366	0	1	PF3D7_1137300	3	1	5608.5	2230.5	5706	5511	14.30207987	12.45339926	3.748846724
15	Kilifi South	29	Male	Het	AA	13.5	suscept	1	0	0	0	0	0	0.998259366	0	1	PF3D7_1229300	2	0	2481	2230.5	2487	2475	12.7719882	11.27670602	3.394626764
15	Kilifi South	29	Male	Het	AA	13.5	suscept	1	0	0	0	0	0	0.998259366	0	1	PF3D7_1237900	3	1	3737	2230.5	3876	3598	13.75479588	11.86766485	3.572523098
15	Kilifi South	29	Male	Het	AA	13.5	suscept	1	0	0	0	0	0	0.998259366	0	1	PF3D7_1252300	2	0	13334	2230.5	13416	13252	12.30593145	13.70282201	4.124960451
15	Kilifi South	29	Male	Het	AA	13.5	suscept	1	0	0	0	0	0	0.998259366	0	1	PF3D7_1345100	3	1	15534.5	1151.5	15318	15751	15.27060731	13.92318819	4.191297279
15	Kilifi South	29	Male	Het	AA	13.5	suscept	1	0	0	0	0	0	0.998259366	0	1	PF3D7_1401600(PHISTB)	3	1	57268	2230.5	57244	57292	15.70893842	15.8054416	4.757912016
15	Kilifi South	29	Male	Het	AA	13.5	suscept	1	0	0	0	0	0	0.998259366	0	1	PF3D7_1460600(ISP3)	3	1	31006.5	2230.5	30848	31165	15.50569252	14.92028306	4.491452746
15	Kilifi South	29	Male	Het	AA	13.5	suscept	1	0	0	0	0	0	0.998259366	0	1	PF3D7_1462300	2	0	2857	2230.5	2740	2974	12.97858761	11.48028532	3.45591024
15	Kilifi South	29	Male	Het	AA	13.5	suscept	1	0	0	0	0	0	0.998259366	0	1	PF92	2	0	2989	2230.5	2829	3149	12.14487776	11.54544718	3.475525915
15	Kilifi South	29	Male	Het	AA	13.5	suscept	1	0	0	0	0	0	0.998259366	0	1	PFA0135W	2	0	2792	2230.5	2677	2907	12.73436107	11.44708323	3.445915414
15	Kilifi South	29	Male	Het	AA	13.5	suscept	1	0	0	0	0	0	0.998259366	0	1	PFSEA	2	0	56885.5	2230.5	56508	57263	13.45256816	15.79577334	4.75500158
15	Kilifi South	29	Male	Het	AA	13.5	suscept	1	0	0	0	0	0	0.998259366	0	1	PTEX150	3	1	57252	2230.5	56783	57721	16.30007004	15.80503847	4.757790663
15	Kilifi South	29	Male	Het	AA	13.5	suscept	1	0	0	0	0	0	0.998259366	0	1	RAMA	3	1	13863	2230.5	13678	14048	14.35798525	13.75895187	4.141857223
15	Kilifi South	29	Male	Het	AA	13.5	suscept	1	0	0	0	0	0	0.998259366	0	1	RH1	2	0	2112.5	2230.5	2237	1988	12.72940742	11.04473563	3.324796718
15	Kilifi South	29	Male	Het	AA	13.5	suscept	1	0	0	0	0	0	0.998259366	0	1	RH5	2	0	3904.5	2230.5	3837	3972	12.22751657	11.9309221	3.591565427
15	Kilifi South	29	Male	Het	AA	13.5	suscept	1	0	0	0	0	0	0.998259366	0	1	RHOP3	3	1	49736	2230.5	49685	49787	14.82665515	15.60200286	4.696670854
15	Kilifi South	29	Male	Het	AA	13.5	suscept	1	0	0	0	0	0	0.998259366	0	1	RIPR	3	1	7609.5	2230.5	7336	7883	14.76078154	12.89358595	3.881356121
15	Kilifi South	29	Male	Het	AA	13.5	suscept	1	0	0	0	0	0	0.998259366	0	1	SEG1	2	0	20538	2230.5	20370	20706	13.42269529	14.32600808	4.31255815
15	Kilifi South	29	Male	Het	AA	13.5	suscept	1	0	0	0	0	0	0.998259366	0	1	SERA2	3	1	56409.5	2230.5	56017	56802	14.84491755	15.78365053	4.75135225
15	Kilifi South	29	Male	Het	AA	13.5	suscept	1	0	0	0	0	0	0.998259366	0	1	SERA3	3	1	6086.5	2230.5	5957	6216	14.47298718	12.57139714	3.784367626
15	Kilifi South	29	Male	Het	AA	13.5	suscept	1	0	0	0	0	0	0.998259366	0	1	SERA4	3	1	31566.5	2230.5	31758	31375	14.36087391	14.94610669	4.499226431
15	Kilifi South	29	Male	Het	AA	13.5	suscept	1	0	0	0	0	0	0.998259366	0	1	SERA7	3	1	4425.5	2230.5	4505	4346	14.24395161	12.11162475	3.645962345
15	Kilifi South	29	Male	Het	AA	13.5	suscept	1	0	0	0	0	0	0.998259366	0	1	SERA9	2	0	58119.5	2230.5	58026	58213	13.37626707	15.82673467	4.764321869
15	Kilifi South	29	Male	Het	AA	13.5	suscept	1	0	0	0	0	0	0.998259366	0	1	SPATR	3	1	32140	2230.5	31435	32845	14.15901952	14.97208231	4.507045872
15	Kilifi South	29	Male	Het	AA	13.5	suscept	1	0	0	0	0	0	0.998259366	0	1	TLP	1	0	5140.5	2230.5	4797	5484	12.23192905	12.32769298	3.711005363
16	Kilifi North	37	Male	Norm	AA	16.5	suscept	1	0	0	0	0	0	0.574031293	1	0	PF3D7_1105200	3	1	35222	1009	35205	35239	13.90107043	15.10418921	4.546814013
16	Kilifi North	37	Male	Norm	AA	16.5	suscept	1	0	0	0	0	0	0.574031293	1	0	PF3D7_1455300	3	1	2815	1009	2853	2777	13.57355802	11.45891921	3.449478399
16	Kilifi North	37	Male	Norm	AA	16.5	suscept	1	0	0	0	0	0	0.574031293	1	0	AARP	2	0	35168.5	1009	34965	35372	12.77208414	15.10199618	4.546153845
16	Kilifi North	37	Male	Norm	AA	16.5	suscept	1	0	0	0	0	0	0.574031293	1	0	AMA1	2	0	34418.5	1009	31964	36873	13.03567171	15.0708966	4.536791939
16	Kilifi North	37	Male	Norm	AA	16.5	suscept	1	0	0	0	0	0	0.574031293	1	0	ASP	2	0	35089	1009	35549	34629	12.9113973	15.09873121	4.545170991
16	Kilifi North	37	Male	Norm	AA	16.5	suscept	1	0	0	0	0	0	0.574031293	1	0	CLAG3.2	3	1	17190	1009	17172	17208	14.84905682	14.06928192	4.235275877
16	Kilifi North	37	Male	Norm	AA	16.5	suscept	1	0	0	0	0	0	0.574031293	1	0	EBA140	2	0	34795.5	1009	35168	34423	12.98252937	15.08661312	4.541523082
16	Kilifi North	37	Male	Norm	AA	16.5	suscept	1	0	0	0	0	0	0.574031293	1	0	EBA175	2	0	34271.5	1009	34011	34532	13.21463937	15.06472172	4.534933113
16	Kilifi North	37	Male	Norm	AA	16.5	suscept	1	0	0	0	0	0	0.574031293	1	0	EBA181	2	0	35483	1009	35434	35532	13.41467925	15.11484037	4.550020331
16	Kilifi North	37	Male	Norm	AA	16.5	suscept	1	0	0	0	0	0	0.574031293	1	0	ETRAMP10.2	3	1	22717	1009	21727	23707	14.2399749	14.47148471	4.356350978
16	Kilifi North	37	Male	Norm	AA	16.5	suscept	1	0	0	0	0	0	0.574031293	1	0	GAMA	3	1	36654.5	1009	36792	36517	13.67467695	15.16170271	4.5641273
16	Kilifi North	37	Male	Norm	AA	16.5	suscept	1	0	0	0	0	0	0.574031293	1	0	MSP1	2	0	10805.5	1009	10654	10957	13.60265266	13.39947821	4.033644868
16	Kilifi North	37	Male	Norm	AA	16.5	suscept	1	0	0	0	0	0	0.574031293	1	0	MSP10	2	0	37540.5	1009	37343	37738	13.13809339	15.19616025	4.574500053
16	Kilifi North	37	Male	Norm	AA	16.5	suscept	1	0	0	0	0	0	0.574031293	1	0	MSP11	2	0	36082.5	1009	36217	35948	13.14757353	15.13901168	4.55729662
16	Kilifi North	37	Male	Norm	AA	16.5	suscept	1	0	0	0	0	0	0.574031293	1	0	MSP2	2	0	30171.5	1009	24212	36131	13.07828339	14.8808988	4.479596902
16	Kilifi North	37	Male	Norm	AA	16.5	suscept	1	0	0	0	0	0	0.574031293	1	0	MSP3	2	0	36118.5	1009	36278	35959	12.94141605	15.14045036	4.557729706
16	Kilifi North	37	Male	Norm	AA	16.5	suscept	1	0	0	0	0	0	0.574031293	1	0	MSP3.5	2	0	34999	1009	35010	34988	12.9557868	15.09502608	4.544055636
16	Kilifi North	37	Male	Norm	AA	16.5	suscept	1	0	0	0	0	0	0.574031293	1	0	MSP3.6	3	1	7059.5	1009	7249	6870	13.65105136	12.78535029	3.848773943
16	Kilifi North	37	Male	Norm	AA	16.5	suscept	1	0	0	0	0	0	0.574031293	1	0	MSP4	2	0	36061	1009	35988	36134	13.0040141	15.13815178	4.557037766
16	Kilifi North	37	Male	Norm	AA	16.5	suscept	1	0	0	0	0	0	0.574031293	1	0	MSP5	3	1	16908	1009	16205	17611	13.72895496	14.0454184	4.228092239
16	Kilifi North	37	Male	Norm	AA	16.5	suscept	1	0	0	0	0	0	0.574031293	1	0	MSP6	2	0	35409	1009	35683	35135	13.01208918	15.11182848	4.549113662
16	Kilifi North	37	Male	Norm	AA	16.5	suscept	1	0	0	0	0	0	0.574031293	1	0	MSP7	2	0	1596.5	1009	1898	1295	12.74508593	10.64069684	3.203168923
16	Kilifi North	37	Male	Norm	AA	16.5	suscept	1	0	0	0	0	0	0.574031293	1	0	MSP8	2	0	37580.5	1009	37513	37648	13.29268433	15.19769664	4.574962554
16	Kilifi North	37	Male	Norm	AA	16.5	suscept	1	0	0	0	0	0	0.574031293	1	0	MSP9	2	0	37438.5	1009	37471	37406	13.34472128	15.19223501	4.57331844
16	Kilifi North	37	Male	Norm	AA	16.5	suscept	1	0	0	0	0	0	0.574031293	1	0	MSRP3	2	0	3406.5	1009	2517	4296	12.88556081	11.73407449	3.532308393
16	Kilifi North	37	Male	Norm	AA	16.5	suscept	1	0	0	0	0	0	0.574031293	1	0	MSRP4	2	0	36034	1009	36294	35774	13.64342631	15.13707119	4.556712474
16	Kilifi North	37	Male	Norm	AA	16.5	suscept	1	0	0	0	0	0	0.574031293	1	0	MSRP5	3	1	10385	1009	10570	10200	14.01943136	13.3422136	4.016406501
16	Kilifi North	37	Male	Norm	AA	16.5	suscept	1	0	0	0	0	0	0.574031293	1	0	MTRAP	2	0	35901.5	1009	35986	35817	12.82219682	15.1317565	4.555112594
16	Kilifi North	37	Male	Norm	AA	16.5	suscept	1	0	0	0	0	0	0.574031293	1	0	P113	2	0	34639.5	1009	32453	36826	14.09136968	15.08013049	4.539571615
16	Kilifi North	37	Male	Norm	AA	16.5	suscept	1	0	0	0	0	0	0.574031293	1	0	P12	2	0	700.5	1009	363	1038	12.10489241	9.45224124	2.84540814
16	Kilifi North	37	Male	Norm	AA	16.5	suscept	1	0	0	0	0	0	0.574031293	1	0	P38	2	0	7764	1009	7038	8490	12.98896295	12.9225844	3.890085527
16	Kilifi North	37	Male	Norm	AA	16.5	suscept	1	0	0	0	0	0	0.574031293	1	0	P41	2	0	36923	1009	37210	36636	13.71454752	15.17223216	4.56729698
16	Kilifi North	37	Male	Norm	AA	16.5	suscept	1	0	0	0	0	0	0.574031293	1	0	PF10_0166	2	0	37894	1009	37612	38176	13.57862336	15.20968181	4.578570451
16	Kilifi North	37	Male	Norm	AA	16.5	suscept	1	0	0	0	0	0	0.574031293	1	0	PF210C	3	1	35064	1009	35212	34916	14.18462926	15.09770296	4.544861458
16	Kilifi North	37	Male	Norm	AA	16.5	suscept	1	0	0	0	0	0	0.574031293	1	0	PF34	2	0	11560	1009	11259	11861	13.49261908	13.49685378	4.062957834
16	Kilifi North	37	Male	Norm	AA	16.5	suscept	1	0	0	0	0	0	0.574031293	1	0	PF3D7_0206200	2	0	37691.5	1009	38255	37128	13.60438346	15.20195159	4.576243421
16	Kilifi North	37	Male	Norm	AA	16.5	suscept	1	0	0	0	0	0	0.574031293	1	0	PF3D7_0525800(IMC1G)	2	0	2323.5	1009	3221	1426	12.83853992	11.18208393	3.366142677
16	Kilifi North	37	Male	Norm	AA	16.5	suscept	1	0	0	0	0	0	0.574031293	1	0	PF3D7_0606800	2	0	26375.5	1009	24515	28236	13.68306887	14.68691082	4.421200701
16	Kilifi North	37	Male	Norm	AA	16.5	suscept	1	0	0	0	0	0	0.574031293	1	0	PF3D7_0629500_SEG2	2	0	4505.5	1009	4292	4719	12.76484143	12.1374715	3.653742994
16	Kilifi North	37	Male	Norm	AA	16.5	suscept	1	0	0	0	0	0	0.574031293	1	0	PF3D7_0730800.2	1	0	33330	1009	32692	33968	12.75214436	15.0245337	4.522835314
16	Kilifi North	37	Male	Norm	AA	16.5	suscept	1	0	0	0	0	0	0.574031293	1	0	PF3D7_0830500	3	1	36855	1009	36761	36949	13.9222117	15.16957274	4.566496416
16	Kilifi North	37	Male	Norm	AA	16.5	suscept	1	0	0	0	0	0	0.574031293	1	0	PF3D7_0831400	3	1	36531.5	1009	36584	36479	13.8117653	15.15685337	4.562667505
16	Kilifi North	37	Male	Norm	AA	16.5	suscept	1	0	0	0	0	0	0.574031293	1	0	PF3D7_0925900	2	0	1785	1009	1289	2281	12.90722877	10.80170836	3.25163822
16	Kilifi North	37	Male	Norm	AA	16.5	suscept	1	0	0	0	0	0	0.574031293	1	0	PF3D7_1025300	2	0	31411.5	1009	30877	31946	13.25203352	14.93900522	4.497088676
16	Kilifi North	37	Male	Norm	AA	16.5	suscept	1	0	0	0	0	0	0.574031293	1	0	PF3D7_1136200	3	1	30860	1009	30950	30770	13.92093131	14.91345044	4.489395922
16	Kilifi North	37	Male	Norm	AA	16.5	suscept	1	0	0	0	0	0	0.574031293	1	0	PF3D7_1137300	3	1	18720.5	1009	17622	19819	14.83000939	14.19233135	4.272317444
16	Kilifi North	37	Male	Norm	AA	16.5	suscept	1	0	0	0	0	0	0.574031293	1	0	PF3D7_1229300	3	1	2663.5	1009	817	4510	14.0567267	11.37910757	3.425452701
16	Kilifi North	37	Male	Norm	AA	16.5	suscept	1	0	0	0	0	0	0.574031293	1	0	PF3D7_1237900	3	1	4132	1009	5430	2834	14.37502209	12.01262454	3.616160313
16	Kilifi North	37	Male	Norm	AA	16.5	suscept	1	0	0	0	0	0	0.574031293	1	0	PF3D7_1252300	2	0	13958	1009	12759	15157	12.53234337	13.76880462	4.144823194
16	Kilifi North	37	Male	Norm	AA	16.5	suscept	1	0	0	0	0	0	0.574031293	1	0	PF3D7_1345100	1	0	828.5	1009	1182	475	10.15974833	9.694357887	2.918292513
16	Kilifi North	37	Male	Norm	AA	16.5	suscept	1	0	0	0	0	0	0.574031293	1	0	PF3D7_1401600(PHISTB)	3	1	26691.5	1009	26532	26851	14.13618916	14.70409276	4.426372981
16	Kilifi North	37	Male	Norm	AA	16.5	suscept	1	0	0	0	0	0	0.574031293	1	0	PF3D7_1460600(ISP3)	3	1	17173	1009	18638	15708	14.14328694	14.06785447	4.23484617
16	Kilifi North	37	Male	Norm	AA	16.5	suscept	1	0	0	0	0	0	0.574031293	1	0	PF3D7_1462300	3	1	2234	1009	1634	2834	13.89127218	11.12541347	3.349083169
16	Kilifi North	37	Male	Norm	AA	16.5	suscept	1	0	0	0	0	0	0.574031293	1	0	PF92	2	0	5187	1009	5232	5142	12.71634472	12.34068465	3.714916248
16	Kilifi North	37	Male	Norm	AA	16.5	suscept	1	0	0	0	0	0	0.574031293	1	0	PFA0135W	2	0	2135	1009	1460	2810	12.60403118	11.06002035	3.329397879
16	Kilifi North	37	Male	Norm	AA	16.5	suscept	1	0	0	0	0	0	0.574031293	1	0	PFSEA	2	0	33497	1009	33638	33356	13.26859995	15.03174427	4.525005913
16	Kilifi North	37	Male	Norm	AA	16.5	suscept	1	0	0	0	0	0	0.574031293	1	0	PTEX150	3	1	22746.5	1009	21589	23904	14.01954127	14.47335695	4.356914581
16	Kilifi North	37	Male	Norm	AA	16.5	suscept	1	0	0	0	0	0	0.574031293	1	0	RAMA	3	1	21847	1009	20986	22708	13.96295816	14.41514756	4.339391809
16	Kilifi North	37	Male	Norm	AA	16.5	suscept	1	0	0	0	0	0	0.574031293	1	0	RH1	3	1	981.5	1009	480	1483	13.11142641	9.938844457	2.991890304
16	Kilifi North	37	Male	Norm	AA	16.5	suscept	1	0	0	0	0	0	0.574031293	1	0	RH5	2	0	18505.5	1009	17812	19199	12.46970324	14.1756665	4.267300824
16	Kilifi North	37	Male	Norm	AA	16.5	suscept	1	0	0	0	0	0	0.574031293	1	0	RHOP3	2	0	7551.5	1009	6384	8719	12.88602452	12.88254753	3.878033227
16	Kilifi North	37	Male	Norm	AA	16.5	suscept	1	0	0	0	0	0	0.574031293	1	0	RIPR	3	1	8754	1009	9264	8244	14.32776704	13.09572667	3.942206542
16	Kilifi North	37	Male	Norm	AA	16.5	suscept	1	0	0	0	0	0	0.574031293	1	0	SEG1	3	1	36414	1009	36344	36484	13.474871	15.15220561	4.561268388
16	Kilifi North	37	Male	Norm	AA	16.5	suscept	1	0	0	0	0	0	0.574031293	1	0	SERA2	3	1	31963.5	1009	32555	31372	14.17055337	14.96413777	4.504654328
16	Kilifi North	37	Male	Norm	AA	16.5	suscept	1	0	0	0	0	0	0.574031293	1	0	SERA3	3	1	4787	1009	4853	4721	13.89315666	12.22490609	3.680063427
16	Kilifi North	37	Male	Norm	AA	16.5	suscept	1	0	0	0	0	0	0.574031293	1	0	SERA4	2	0	8814	1009	9207	8421	13.00784637	13.10558118	3.945173046
16	Kilifi North	37	Male	Norm	AA	16.5	suscept	1	0	0	0	0	0	0.574031293	1	0	SERA7	3	1	6054	1009	6030	6078	14.0416624	12.56367296	3.782042417
16	Kilifi North	37	Male	Norm	AA	16.5	suscept	1	0	0	0	0	0	0.574031293	1	0	SERA9	2	0	35367.5	1009	35164	35571	13.29237628	15.11013662	4.548604362
16	Kilifi North	37	Male	Norm	AA	16.5	suscept	1	0	0	0	0	0	0.574031293	1	0	SPATR	3	1	37978.5	1009	38164	37793	13.78626365	15.21289531	4.579537808
16	Kilifi North	37	Male	Norm	AA	16.5	suscept	1	0	0	0	0	0	0.574031293	1	0	TLP	3	1	13027	1009	13063	12991	14.06012236	13.66921726	4.114844413
17	Kilifi North	31	Male	Norm	AA	13.5	febrile	1	0	0	0	0	0	1.064458013	0	1	PF3D7_1105200	2	0	22291	2799.5	25245	19337	13.12623289	14.44417372	4.348129552
17	Kilifi North	31	Male	Norm	AA	13.5	febrile	1	0	0	0	0	0	1.064458013	0	1	PF3D7_1455300	1	0	806	2799.5	726	886	9.611738922	9.654636029	2.906335042
17	Kilifi North	31	Male	Norm	AA	13.5	febrile	1	0	0	0	0	0	1.064458013	0	1	AARP	2	0	41001.5	2799.5	39978	42025	12.98929722	15.32338907	4.612799745
17	Kilifi North	31	Male	Norm	AA	13.5	febrile	1	0	0	0	0	0	1.064458013	0	1	AMA1	2	0	39819	2799.5	39844	39794	13.20222693	15.28116937	4.600090349
17	Kilifi North	31	Male	Norm	AA	13.5	febrile	1	0	0	0	0	0	1.064458013	0	1	ASP	2	0	36221.5	2799.5	39141	33302	12.87466406	15.14455867	4.558966431
17	Kilifi North	31	Male	Norm	AA	13.5	febrile	1	0	0	0	0	0	1.064458013	0	1	CLAG3.2	3	1	7911	2799.5	6959	8863	13.66005141	12.94964436	3.898231385
17	Kilifi North	31	Male	Norm	AA	13.5	febrile	1	0	0	0	0	0	1.064458013	0	1	EBA140	2	0	40566.5	2799.5	40330	40803	13.14837565	15.30800121	4.608167539
17	Kilifi North	31	Male	Norm	AA	13.5	febrile	1	0	0	0	0	0	1.064458013	0	1	EBA175	2	0	39302	2799.5	39644	38960	13.35279389	15.26231511	4.594414651
17	Kilifi North	31	Male	Norm	AA	13.5	febrile	1	0	0	0	0	0	1.064458013	0	1	EBA181	2	0	43270.5	2799.5	43476	43065	13.65442985	15.40109617	4.636191914
17	Kilifi North	31	Male	Norm	AA	13.5	febrile	1	0	0	0	0	0	1.064458013	0	1	ETRAMP10.2	3	1	19878	2799.5	18275	21481	13.91563265	14.27888499	4.298372686
17	Kilifi North	31	Male	Norm	AA	13.5	febrile	1	0	0	0	0	0	1.064458013	0	1	GAMA	2	0	28578.5	2799.5	25624	31533	13.11018422	14.80264258	4.45603943
17	Kilifi North	31	Male	Norm	AA	13.5	febrile	1	0	0	0	0	0	1.064458013	0	1	MSP1	3	1	32583.5	2799.5	27333	37834	14.91180632	14.99185396	4.512997733
17	Kilifi North	31	Male	Norm	AA	13.5	febrile	1	0	0	0	0	0	1.064458013	0	1	MSP10	2	0	36086.5	2799.5	35452	36721	12.98389043	15.1391716	4.557344762
17	Kilifi North	31	Male	Norm	AA	13.5	febrile	1	0	0	0	0	0	1.064458013	0	1	MSP11	2	0	40692.5	2799.5	41533	39852	13.28429536	15.3124753	4.609514372
17	Kilifi North	31	Male	Norm	AA	13.5	febrile	1	0	0	0	0	0	1.064458013	0	1	MSP2	3	1	38862	2799.5	38809	38915	13.35613016	15.24607253	4.589525147
17	Kilifi North	31	Male	Norm	AA	13.5	febrile	1	0	0	0	0	0	1.064458013	0	1	MSP3	2	0	38596	2799.5	38121	39071	12.97584893	15.23616372	4.586542298
17	Kilifi North	31	Male	Norm	AA	13.5	febrile	1	0	0	0	0	0	1.064458013	0	1	MSP3.5	2	0	41828.5	2799.5	41810	41847	13.18757694	15.35219864	4.621472291
17	Kilifi North	31	Male	Norm	AA	13.5	febrile	1	0	0	0	0	0	1.064458013	0	1	MSP3.6	1	0	443	2799.5	122	764	10.21985424	8.791162889	2.646403726
17	Kilifi North	31	Male	Norm	AA	13.5	febrile	1	0	0	0	0	0	1.064458013	0	1	MSP4	2	0	37089.5	2799.5	37883	36296	12.96750038	15.1787232	4.569250979
17	Kilifi North	31	Male	Norm	AA	13.5	febrile	1	0	0	0	0	0	1.064458013	0	1	MSP5	3	1	39791.5	2799.5	39887	39696	14.83311572	15.28017266	4.599790311
17	Kilifi North	31	Male	Norm	AA	13.5	febrile	1	0	0	0	0	0	1.064458013	0	1	MSP6	2	0	39635.5	2799.5	39983	39288	13.12439478	15.27450556	4.598084341
17	Kilifi North	31	Male	Norm	AA	13.5	febrile	1	0	0	0	0	0	1.064458013	0	1	MSP7	3	1	9509.5	2799.5	11434	7585	14.76343429	13.21515377	3.978157683
17	Kilifi North	31	Male	Norm	AA	13.5	febrile	1	0	0	0	0	0	1.064458013	0	1	MSP8	2	0	37911.5	2799.5	37896	37927	13.22097892	15.21034792	4.578770968
17	Kilifi North	31	Male	Norm	AA	13.5	febrile	1	0	0	0	0	0	1.064458013	0	1	MSP9	1	0	12377.5	2799.5	13665	11090	11.05542432	13.59543233	4.092632935
17	Kilifi North	31	Male	Norm	AA	13.5	febrile	1	0	0	0	0	0	1.064458013	0	1	MSRP3	3	1	6254.5	2799.5	4656	7853	13.19317983	12.61067884	3.796192597
17	Kilifi North	31	Male	Norm	AA	13.5	febrile	1	0	0	0	0	0	1.064458013	0	1	MSRP4	2	0	36475.5	2799.5	36499	36452	13.5889944	15.15464013	4.562001254
17	Kilifi North	31	Male	Norm	AA	13.5	febrile	1	0	0	0	0	0	1.064458013	0	1	MSRP5	3	1	14998.5	2799.5	15783	14214	14.38654063	13.8725306	4.176047827
17	Kilifi North	31	Male	Norm	AA	13.5	febrile	1	0	0	0	0	0	1.064458013	0	1	MTRAP	2	0	43930.5	2799.5	43788	44073	13.14567347	15.4229353	4.642766146
17	Kilifi North	31	Male	Norm	AA	13.5	febrile	1	0	0	0	0	0	1.064458013	0	1	P113	3	1	39796.5	2799.5	37874	41719	14.21316815	15.28035393	4.599844879
17	Kilifi North	31	Male	Norm	AA	13.5	febrile	1	0	0	0	0	0	1.064458013	0	1	P12	1	0	-416	2799.5	256	-1088	9.58735452	#NUM!	#NUM!
17	Kilifi North	31	Male	Norm	AA	13.5	febrile	1	0	0	0	0	0	1.064458013	0	1	P38	3	1	12628	2799.5	12761	12495	13.41838825	13.62433855	4.101334573
17	Kilifi North	31	Male	Norm	AA	13.5	febrile	1	0	0	0	0	0	1.064458013	0	1	P41	3	1	42908	2799.5	42668	43148	13.85855594	15.38895904	4.632538272
17	Kilifi North	31	Male	Norm	AA	13.5	febrile	1	0	0	0	0	0	1.064458013	0	1	PF10_0166	1	0	19803.5	2799.5	22230	17377	12.42664212	14.27346781	4.296741953
17	Kilifi North	31	Male	Norm	AA	13.5	febrile	1	0	0	0	0	0	1.064458013	0	1	PF210C	1	0	5877	2799.5	5689	6065	11.68237595	12.52086418	3.769155691
17	Kilifi North	31	Male	Norm	AA	13.5	febrile	1	0	0	0	0	0	1.064458013	0	1	PF34	3	1	17318	2799.5	16939	17697	13.86728919	14.07998471	4.238497735
17	Kilifi North	31	Male	Norm	AA	13.5	febrile	1	0	0	0	0	0	1.064458013	0	1	PF3D7_0206200	2	0	42848	2799.5	41662	44034	13.73538037	15.38694025	4.631930555
17	Kilifi North	31	Male	Norm	AA	13.5	febrile	1	0	0	0	0	0	1.064458013	0	1	PF3D7_0525800(IMC1G)	3	1	8032	2799.5	6896	9168	14.19263835	12.97154355	3.9048237
17	Kilifi North	31	Male	Norm	AA	13.5	febrile	1	0	0	0	0	0	1.064458013	0	1	PF3D7_0606800	2	0	17155.5	2799.5	17669	16642	13.03921224	14.06638355	4.23440338
17	Kilifi North	31	Male	Norm	AA	13.5	febrile	1	0	0	0	0	0	1.064458013	0	1	PF3D7_0629500_SEG2	3	1	12171	2799.5	10895	13447	14.01860487	13.57116009	4.085326262
17	Kilifi North	31	Male	Norm	AA	13.5	febrile	1	0	0	0	0	0	1.064458013	0	1	PF3D7_0730800.2	2	0	41685.5	2799.5	41937	41434	13.07785123	15.34725802	4.619985015
17	Kilifi North	31	Male	Norm	AA	13.5	febrile	1	0	0	0	0	0	1.064458013	0	1	PF3D7_0830500	2	0	21976.5	2799.5	21650	22303	13.06150656	14.42367402	4.341958527
17	Kilifi North	31	Male	Norm	AA	13.5	febrile	1	0	0	0	0	0	1.064458013	0	1	PF3D7_0831400	2	0	28368.5	2799.5	26890	29847	13.33869794	14.79200225	4.452836373
17	Kilifi North	31	Male	Norm	AA	13.5	febrile	1	0	0	0	0	0	1.064458013	0	1	PF3D7_0925900	1	0	552.5	2799.5	836	269	9.79207304	9.109830654	2.742332282
17	Kilifi North	31	Male	Norm	AA	13.5	febrile	1	0	0	0	0	0	1.064458013	0	1	PF3D7_1025300	2	0	40313.5	2799.5	41648	38979	13.54886788	15.29897542	4.605450505
17	Kilifi North	31	Male	Norm	AA	13.5	febrile	1	0	0	0	0	0	1.064458013	0	1	PF3D7_1136200	2	0	12967.5	2799.5	13937	11998	12.37686375	13.66261275	4.112856257
17	Kilifi North	31	Male	Norm	AA	13.5	febrile	1	0	0	0	0	0	1.064458013	0	1	PF3D7_1137300	1	0	3546	2799.5	4076	3016	11.54682682	11.79197682	3.549738731
17	Kilifi North	31	Male	Norm	AA	13.5	febrile	1	0	0	0	0	0	1.064458013	0	1	PF3D7_1229300	1	0	524.5	2799.5	1199	-150	9.953807182	9.034798963	2.719745493
17	Kilifi North	31	Male	Norm	AA	13.5	febrile	1	0	0	0	0	0	1.064458013	0	1	PF3D7_1237900	2	0	2795.5	2799.5	4745	846	12.28314682	11.44889063	3.446459497
17	Kilifi North	31	Male	Norm	AA	13.5	febrile	1	0	0	0	0	0	1.064458013	0	1	PF3D7_1252300	2	0	37894.5	2799.5	38529	37260	14.04961698	15.20970085	4.578576181
17	Kilifi North	31	Male	Norm	AA	13.5	febrile	1	0	0	0	0	0	1.064458013	0	1	PF3D7_1345100	2	0	6316	2799.5	6744	5888	12.95205895	12.62479546	3.800442121
17	Kilifi North	31	Male	Norm	AA	13.5	febrile	1	0	0	0	0	0	1.064458013	0	1	PF3D7_1401600(PHISTB)	2	0	14017.5	2799.5	16610	11425	13.01763271	13.77494145	4.146670565
17	Kilifi North	31	Male	Norm	AA	13.5	febrile	1	0	0	0	0	0	1.064458013	0	1	PF3D7_1460600(ISP3)	2	0	7823.5	2799.5	9468	6179	12.684745	12.93359846	3.893401087
17	Kilifi North	31	Male	Norm	AA	13.5	febrile	1	0	0	0	0	0	1.064458013	0	1	PF3D7_1462300	3	1	9785.5	2799.5	1266	18305	15.41542988	13.25642985	3.990583021
17	Kilifi North	31	Male	Norm	AA	13.5	febrile	1	0	0	0	0	0	1.064458013	0	1	PF92	2	0	6803.5	2799.5	5595	8012	12.66527369	12.7320614	3.832732389
17	Kilifi North	31	Male	Norm	AA	13.5	febrile	1	0	0	0	0	0	1.064458013	0	1	PFA0135W	3	1	17382.5	2799.5	16005	18760	14.72015141	14.08534797	4.240112238
17	Kilifi North	31	Male	Norm	AA	13.5	febrile	1	0	0	0	0	0	1.064458013	0	1	PFSEA	3	1	40677.5	2799.5	41053	40302	13.54163668	15.31194339	4.609354254
17	Kilifi North	31	Male	Norm	AA	13.5	febrile	1	0	0	0	0	0	1.064458013	0	1	PTEX150	1	0	2074	2799.5	2507	1641	9.747821064	11.01820018	3.316808752
17	Kilifi North	31	Male	Norm	AA	13.5	febrile	1	0	0	0	0	0	1.064458013	0	1	RAMA	1	0	6054.5	2799.5	4230	7879	11.67704493	12.56379211	3.782078284
17	Kilifi North	31	Male	Norm	AA	13.5	febrile	1	0	0	0	0	0	1.064458013	0	1	RH1	1	0	227	2799.5	308	146	10.09918472	7.826548487	2.356025857
17	Kilifi North	31	Male	Norm	AA	13.5	febrile	1	0	0	0	0	0	1.064458013	0	1	RH5	2	0	20360.5	2799.5	21048	19673	12.47516765	14.31348537	4.308788439
17	Kilifi North	31	Male	Norm	AA	13.5	febrile	1	0	0	0	0	0	1.064458013	0	1	RHOP3	2	0	18002.5	2799.5	16027	19978	13.85766102	14.13590965	4.25533282
17	Kilifi North	31	Male	Norm	AA	13.5	febrile	1	0	0	0	0	0	1.064458013	0	1	RIPR	2	0	5136.5	2799.5	4962	5311	13.09400227	12.32656993	3.710667292
17	Kilifi North	31	Male	Norm	AA	13.5	febrile	1	0	0	0	0	0	1.064458013	0	1	SEG1	2	0	34985	2799.5	36411	33559	13.34228599	15.09444887	4.543881878
17	Kilifi North	31	Male	Norm	AA	13.5	febrile	1	0	0	0	0	0	1.064458013	0	1	SERA2	2	0	9560.5	2799.5	10300	8821	12.25190957	13.22287036	3.980480606
17	Kilifi North	31	Male	Norm	AA	13.5	febrile	1	0	0	0	0	0	1.064458013	0	1	SERA3	1	0	1005.5	2799.5	1082	929	9.471837114	9.973697366	3.002382075
17	Kilifi North	31	Male	Norm	AA	13.5	febrile	1	0	0	0	0	0	1.064458013	0	1	SERA4	2	0	9129.5	2799.5	9539	8720	12.76621269	13.15632013	3.960446993
17	Kilifi North	31	Male	Norm	AA	13.5	febrile	1	0	0	0	0	0	1.064458013	0	1	SERA7	1	0	2256.5	2799.5	1992	2521	10.28608705	11.13987106	3.353435338
17	Kilifi North	31	Male	Norm	AA	13.5	febrile	1	0	0	0	0	0	1.064458013	0	1	SERA9	2	0	41168.5	2799.5	41090	41247	13.43627348	15.32925326	4.614565043
17	Kilifi North	31	Male	Norm	AA	13.5	febrile	1	0	0	0	0	0	1.064458013	0	1	SPATR	3	1	42040.5	2799.5	42130	41951	13.87110489	15.35949221	4.623667873
17	Kilifi North	31	Male	Norm	AA	13.5	febrile	1	0	0	0	0	0	1.064458013	0	1	TLP	1	0	4419.5	2799.5	4083	4756	12.097511	12.10966744	3.645373138
18	Kilifi North	19	Female	Het	AA	11.5	febrile	1	0	0	0	0	0	0.574031293	1	0	PF3D7_1105200	1	0	1761	1184.5	1773	1749	9.665147169	10.78217919	3.245759356
18	Kilifi North	19	Female	Het	AA	11.5	febrile	1	0	0	0	0	0	0.574031293	1	0	PF3D7_1455300	1	0	964	1184.5	1455	473	11.80785391	9.912889336	2.984077034
18	Kilifi North	19	Female	Het	AA	11.5	febrile	1	0	0	0	0	0	0.574031293	1	0	AARP	1	0	2465	1184.5	2655	2275	9.59023701	11.26737193	3.391816924
18	Kilifi North	19	Female	Het	AA	11.5	febrile	1	0	0	0	0	0	0.574031293	1	0	AMA1	1	0	0	1184.5	0	0	9.748657683	#NUM!	#NUM!
18	Kilifi North	19	Female	Het	AA	11.5	febrile	1	0	0	0	0	0	0.574031293	1	0	ASP	1	0	1681.5	1184.5	1712	1651	9.417017509	10.71553306	3.225696872
18	Kilifi North	19	Female	Het	AA	11.5	febrile	1	0	0	0	0	0	0.574031293	1	0	CLAG3.2	2	0	4535	1184.5	4688	4382	13.22989938	12.14688684	3.656577291
18	Kilifi North	19	Female	Het	AA	11.5	febrile	1	0	0	0	0	0	0.574031293	1	0	EBA140	1	0	3051	1184.5	3462	2640	9.682087254	11.57506646	3.484442208
18	Kilifi North	19	Female	Het	AA	11.5	febrile	1	0	0	0	0	0	0.574031293	1	0	EBA175	1	0	139	1184.5	0	278	9.327692238	7.118941073	2.1430148
18	Kilifi North	19	Female	Het	AA	11.5	febrile	1	0	0	0	0	0	0.574031293	1	0	EBA181	1	0	2432.5	1184.5	2350	2515	9.695990773	11.24822409	3.386052849
18	Kilifi North	19	Female	Het	AA	11.5	febrile	1	0	0	0	0	0	0.574031293	1	0	ETRAMP10.2	1	0	3071	1184.5	4165	1977	10.87014241	11.5844928	3.487279816
18	Kilifi North	19	Female	Het	AA	11.5	febrile	1	0	0	0	0	0	0.574031293	1	0	GAMA	1	0	0	1184.5	0	0	8.059778899	#NUM!	#NUM!
18	Kilifi North	19	Female	Het	AA	11.5	febrile	1	0	0	0	0	0	0.574031293	1	0	MSP1	1	0	1714.5	1184.5	1789	1640	10.85145452	10.74357219	3.234137489
18	Kilifi North	19	Female	Het	AA	11.5	febrile	1	0	0	0	0	0	0.574031293	1	0	MSP10	1	0	0	1184.5	0	0	9.391590226	#NUM!	#NUM!
18	Kilifi North	19	Female	Het	AA	11.5	febrile	1	0	0	0	0	0	0.574031293	1	0	MSP11	1	0	633.5	1184.5	833	434	8.96681378	9.307200809	2.801746619
18	Kilifi North	19	Female	Het	AA	11.5	febrile	1	0	0	0	0	0	0.574031293	1	0	MSP2	1	0	0	1184.5	0	0	9.538951599	#NUM!	#NUM!
18	Kilifi North	19	Female	Het	AA	11.5	febrile	1	0	0	0	0	0	0.574031293	1	0	MSP3	1	0	1888.5	1184.5	2148	1629	8.774943889	10.88302507	3.276116989
18	Kilifi North	19	Female	Het	AA	11.5	febrile	1	0	0	0	0	0	0.574031293	1	0	MSP3.5	1	0	875	1184.5	839	911	9.105031795	9.773139207	2.942008053
18	Kilifi North	19	Female	Het	AA	11.5	febrile	1	0	0	0	0	0	0.574031293	1	0	MSP3.6	2	0	1195.5	1184.5	1294	1097	12.05072863	10.22339841	3.07754958
18	Kilifi North	19	Female	Het	AA	11.5	febrile	1	0	0	0	0	0	0.574031293	1	0	MSP4	1	0	2316.5	1184.5	2370	2263	9.89182257	11.17773097	3.364832305
18	Kilifi North	19	Female	Het	AA	11.5	febrile	1	0	0	0	0	0	0.574031293	1	0	MSP5	1	0	0	1184.5	0	0	8.799298781	#NUM!	#NUM!
18	Kilifi North	19	Female	Het	AA	11.5	febrile	1	0	0	0	0	0	0.574031293	1	0	MSP6	1	0	1427	1184.5	1440	1414	9.625941497	10.47876962	3.154423973
18	Kilifi North	19	Female	Het	AA	11.5	febrile	1	0	0	0	0	0	0.574031293	1	0	MSP7	2	0	2038	1184.5	2142	1934	12.96837916	10.99293834	3.30920418
18	Kilifi North	19	Female	Het	AA	11.5	febrile	1	0	0	0	0	0	0.574031293	1	0	MSP8	1	0	0	1184.5	0	0	8.800538799	#NUM!	#NUM!
18	Kilifi North	19	Female	Het	AA	11.5	febrile	1	0	0	0	0	0	0.574031293	1	0	MSP9	1	0	2066.5	1184.5	2319	1814	9.436226188	11.01297365	3.31523541
18	Kilifi North	19	Female	Het	AA	11.5	febrile	1	0	0	0	0	0	0.574031293	1	0	MSRP3	1	0	1356	1184.5	1044	1668	11.57170374	10.40514146	3.13225969
18	Kilifi North	19	Female	Het	AA	11.5	febrile	1	0	0	0	0	0	0.574031293	1	0	MSRP4	1	0	1525	1184.5	1848	1202	9.581601267	10.57459353	3.183269844
18	Kilifi North	19	Female	Het	AA	11.5	febrile	1	0	0	0	0	0	0.574031293	1	0	MSRP5	1	0	0	1184.5	0	0	7.915102476	#NUM!	#NUM!
18	Kilifi North	19	Female	Het	AA	11.5	febrile	1	0	0	0	0	0	0.574031293	1	0	MTRAP	1	0	4430.5	1184.5	4246	4615	9.619841132	12.11325381	3.646452741
18	Kilifi North	19	Female	Het	AA	11.5	febrile	1	0	0	0	0	0	0.574031293	1	0	P113	1	0	3894	1184.5	3585	4203	11.19001765	11.92703717	3.590395947
18	Kilifi North	19	Female	Het	AA	11.5	febrile	1	0	0	0	0	0	0.574031293	1	0	P12	2	0	1237	1184.5	1543	931	12.47341835	10.27262978	3.0923697
18	Kilifi North	19	Female	Het	AA	11.5	febrile	1	0	0	0	0	0	0.574031293	1	0	P38	1	0	3932	1184.5	4984	2880	11.96021119	11.94104761	3.594613509
18	Kilifi North	19	Female	Het	AA	11.5	febrile	1	0	0	0	0	0	0.574031293	1	0	P41	1	0	4116.5	1184.5	4286	3947	10.80330121	12.00720251	3.61452812
18	Kilifi North	19	Female	Het	AA	11.5	febrile	1	0	0	0	0	0	0.574031293	1	0	PF10_0166	1	0	3386	1184.5	4387	2385	9.981518895	11.72536626	3.529686954
18	Kilifi North	19	Female	Het	AA	11.5	febrile	1	0	0	0	0	0	0.574031293	1	0	PF210C	1	0	2122.5	1184.5	2265	1980	10.72255826	11.05154884	3.326847699
18	Kilifi North	19	Female	Het	AA	11.5	febrile	1	0	0	0	0	0	0.574031293	1	0	PF34	1	0	127.5	1184.5	255	0	9.549964172	6.994353437	2.105510185
18	Kilifi North	19	Female	Het	AA	11.5	febrile	1	0	0	0	0	0	0.574031293	1	0	PF3D7_0206200	1	0	2642	1184.5	1874	3410	10.21373595	11.36741475	3.421932813
18	Kilifi North	19	Female	Het	AA	11.5	febrile	1	0	0	0	0	0	0.574031293	1	0	PF3D7_0525800(IMC1G)	1	0	371.5	1184.5	0	743	10.38925668	8.537218401	2.569958818
18	Kilifi North	19	Female	Het	AA	11.5	febrile	1	0	0	0	0	0	0.574031293	1	0	PF3D7_0606800	1	0	4951.5	1184.5	4691	5212	11.57253008	12.27364992	3.694736783
18	Kilifi North	19	Female	Het	AA	11.5	febrile	1	0	0	0	0	0	0.574031293	1	0	PF3D7_0629500_SEG2	1	0	740.5	1184.5	991	490	9.557308934	9.532355925	2.869525063
18	Kilifi North	19	Female	Het	AA	11.5	febrile	1	0	0	0	0	0	0.574031293	1	0	PF3D7_0730800.2	1	0	3023.5	1184.5	3001	3046	9.444494325	11.56200386	3.480509973
18	Kilifi North	19	Female	Het	AA	11.5	febrile	1	0	0	0	0	0	0.574031293	1	0	PF3D7_0830500	1	0	1207.5	1184.5	1368	1047	9.641075352	10.23780747	3.081887139
18	Kilifi North	19	Female	Het	AA	11.5	febrile	1	0	0	0	0	0	0.574031293	1	0	PF3D7_0831400	1	0	124.5	1184.5	166	83	8.546881817	6.960001932	2.095169351
18	Kilifi North	19	Female	Het	AA	11.5	febrile	1	0	0	0	0	0	0.574031293	1	0	PF3D7_0925900	2	0	1505.5	1184.5	1407	1604	12.57900212	10.55602699	3.17768076
18	Kilifi North	19	Female	Het	AA	11.5	febrile	1	0	0	0	0	0	0.574031293	1	0	PF3D7_1025300	1	0	766	1184.5	959	573	9.646244197	9.581200582	2.88422877
18	Kilifi North	19	Female	Het	AA	11.5	febrile	1	0	0	0	0	0	0.574031293	1	0	PF3D7_1136200	1	0	79.5	1184.5	41	118	9.577260004	6.312882955	1.900367129
18	Kilifi North	19	Female	Het	AA	11.5	febrile	1	0	0	0	0	0	0.574031293	1	0	PF3D7_1137300	1	0	929.5	1184.5	1155	704	9.812302688	9.860311055	2.968249394
18	Kilifi North	19	Female	Het	AA	11.5	febrile	1	0	0	0	0	0	0.574031293	1	0	PF3D7_1229300	3	1	1198.5	1184.5	1412	985	12.9855079	10.22701419	3.078638038
18	Kilifi North	19	Female	Het	AA	11.5	febrile	1	0	0	0	0	0	0.574031293	1	0	PF3D7_1237900	3	1	2031.5	1184.5	2223	1840	13.33388466	10.98832965	3.307816827
18	Kilifi North	19	Female	Het	AA	11.5	febrile	1	0	0	0	0	0	0.574031293	1	0	PF3D7_1252300	1	0	4221	1184.5	4676	3766	10.46866608	12.04336911	3.625415352
18	Kilifi North	19	Female	Het	AA	11.5	febrile	1	0	0	0	0	0	0.574031293	1	0	PF3D7_1345100	1	0	0	1184.5	0	0	9.238545226	#NUM!	#NUM!
18	Kilifi North	19	Female	Het	AA	11.5	febrile	1	0	0	0	0	0	0.574031293	1	0	PF3D7_1401600(PHISTB)	1	0	0	1184.5	0	0	8.889222521	#NUM!	#NUM!
18	Kilifi North	19	Female	Het	AA	11.5	febrile	1	0	0	0	0	0	0.574031293	1	0	PF3D7_1460600(ISP3)	2	0	5022.5	1184.5	5037	5008	12.33399752	12.29418994	3.700919945
18	Kilifi North	19	Female	Het	AA	11.5	febrile	1	0	0	0	0	0	0.574031293	1	0	PF3D7_1462300	3	1	2168	1184.5	2338	1998	13.73524187	11.08214904	3.336059278
18	Kilifi North	19	Female	Het	AA	11.5	febrile	1	0	0	0	0	0	0.574031293	1	0	PF92	1	0	971	1184.5	1156	786	9.513572749	9.923327485	2.98721923
18	Kilifi North	19	Female	Het	AA	11.5	febrile	1	0	0	0	0	0	0.574031293	1	0	PFA0135W	2	0	1818	1184.5	1577	2059	12.23795307	10.82813648	3.259593879
18	Kilifi North	19	Female	Het	AA	11.5	febrile	1	0	0	0	0	0	0.574031293	1	0	PFSEA	1	0	63	1184.5	126	0	10.2846562	5.977279923	1.799340549
18	Kilifi North	19	Female	Het	AA	11.5	febrile	1	0	0	0	0	0	0.574031293	1	0	PTEX150	1	0	3258.5	1184.5	4510	2007	11.35578473	11.66999228	3.513017725
18	Kilifi North	19	Female	Het	AA	11.5	febrile	1	0	0	0	0	0	0.574031293	1	0	RAMA	1	0	1917.5	1184.5	2333	1502	10.274264	10.90501086	3.282735373
18	Kilifi North	19	Female	Het	AA	11.5	febrile	1	0	0	0	0	0	0.574031293	1	0	RH1	1	0	0.5	1184.5	1	0	11.39476309	-1	-0.301029996
18	Kilifi North	19	Female	Het	AA	11.5	febrile	1	0	0	0	0	0	0.574031293	1	0	RH5	1	0	3189	1184.5	3965	2413	9.525922018	11.63888838	3.503654519
18	Kilifi North	19	Female	Het	AA	11.5	febrile	1	0	0	0	0	0	0.574031293	1	0	RHOP3	1	0	2528.5	1184.5	2785	2272	11.30012257	11.30406606	3.402862958
18	Kilifi North	19	Female	Het	AA	11.5	febrile	1	0	0	0	0	0	0.574031293	1	0	RIPR	1	0	864.5	1184.5	1112	617	10.16319662	9.755722154	2.936764998
18	Kilifi North	19	Female	Het	AA	11.5	febrile	1	0	0	0	0	0	0.574031293	1	0	SEG1	1	0	0	1184.5	0	0	9.12805901	#NUM!	#NUM!
18	Kilifi North	19	Female	Het	AA	11.5	febrile	1	0	0	0	0	0	0.574031293	1	0	SERA2	1	0	4259	1184.5	3854	4664	11.26008675	12.05629901	3.62930764
18	Kilifi North	19	Female	Het	AA	11.5	febrile	1	0	0	0	0	0	0.574031293	1	0	SERA3	1	0	1415	1184.5	1570	1260	12.0363846	10.46658634	3.15075644
18	Kilifi North	19	Female	Het	AA	11.5	febrile	1	0	0	0	0	0	0.574031293	1	0	SERA4	1	0	2408.5	1184.5	2478	2339	11.13000223	11.23391921	3.381746651
18	Kilifi North	19	Female	Het	AA	11.5	febrile	1	0	0	0	0	0	0.574031293	1	0	SERA7	1	0	1460.5	1184.5	1798	1123	11.79922439	10.51224664	3.164501561
18	Kilifi North	19	Female	Het	AA	11.5	febrile	1	0	0	0	0	0	0.574031293	1	0	SERA9	1	0	3296	1184.5	3959	2633	10.17210994	11.68650053	3.517987203
18	Kilifi North	19	Female	Het	AA	11.5	febrile	1	0	0	0	0	0	0.574031293	1	0	SPATR	1	0	1553.5	1184.5	1595	1512	9.534830381	10.60130653	3.191311258
18	Kilifi North	19	Female	Het	AA	11.5	febrile	1	0	0	0	0	0	0.574031293	1	0	TLP	1	0	171	1184.5	342	0	9.821639051	7.417852515	2.23299611
19	Kilifi North	37	Male	Het	AA	14.5	febrile	1	0	0	0	0	0	0.574031293	1	0	PF3D7_1105200	1	0	12747	440	12970	12524	12.10784402	13.63787013	4.105407986
19	Kilifi North	37	Male	Het	AA	14.5	febrile	1	0	0	0	0	0	0.574031293	1	0	PF3D7_1455300	3	1	1461.5	440	1457	1466	13.29249248	10.51323411	3.16479882
19	Kilifi North	37	Male	Het	AA	14.5	febrile	1	0	0	0	0	0	0.574031293	1	0	AARP	1	0	31647.5	440	32598	30697	10.35225371	14.94980392	4.500339409
19	Kilifi North	37	Male	Het	AA	14.5	febrile	1	0	0	0	0	0	0.574031293	1	0	AMA1	2	0	56938.5	440	57227	56650	13.20056322	15.79711687	4.755406022
19	Kilifi North	37	Male	Het	AA	14.5	febrile	1	0	0	0	0	0	0.574031293	1	0	ASP	3	1	60768.5	400.5	60832	60705	13.40513803	15.89103606	4.783678516
19	Kilifi North	37	Male	Het	AA	14.5	febrile	1	0	0	0	0	0	0.574031293	1	0	CLAG3.2	3	1	4872	400.5	4939	4805	13.94467306	12.25029842	3.68770728
19	Kilifi North	37	Male	Het	AA	14.5	febrile	1	0	0	0	0	0	0.574031293	1	0	EBA140	2	0	58914.5	440	58937	58892	13.21882412	15.84633513	4.770222196
19	Kilifi North	37	Male	Het	AA	14.5	febrile	1	0	0	0	0	0	0.574031293	1	0	EBA175	1	0	41606	400.5	39602	43610	12.85005734	15.34450397	4.619155965
19	Kilifi North	37	Male	Het	AA	14.5	febrile	1	0	0	0	0	0	0.574031293	1	0	EBA181	1	0	17228	440	17401	17055	11.61040519	14.07246761	4.236234863
19	Kilifi North	37	Male	Het	AA	14.5	febrile	1	0	0	0	0	0	0.574031293	1	0	ETRAMP10.2	2	0	5659	440	5389	5929	12.26041498	12.46633142	3.752739694
19	Kilifi North	37	Male	Het	AA	14.5	febrile	1	0	0	0	0	0	0.574031293	1	0	GAMA	2	0	10312	440	10301	10323	12.82581081	13.33203655	4.013342904
19	Kilifi North	37	Male	Het	AA	14.5	febrile	1	0	0	0	0	0	0.574031293	1	0	MSP1	1	0	1844.5	440	1780	1909	11.90523175	10.84901407	3.26587866
19	Kilifi North	37	Male	Het	AA	14.5	febrile	1	0	0	0	0	0	0.574031293	1	0	MSP10	2	0	54159	440	54579	53739	13.04033913	15.72491348	4.733670637
19	Kilifi North	37	Male	Het	AA	14.5	febrile	1	0	0	0	0	0	0.574031293	1	0	MSP11	1	0	9537	440	9777	9297	11.11932437	13.2193198	3.979411783
19	Kilifi North	37	Male	Het	AA	14.5	febrile	1	0	0	0	0	0	0.574031293	1	0	MSP2	1	0	31666	440	33269	30063	11.77412067	14.95064702	4.500593207
19	Kilifi North	37	Male	Het	AA	14.5	febrile	1	0	0	0	0	0	0.574031293	1	0	MSP3	2	0	57965.5	440	57891	58040	13.19066972	15.82290687	4.763169586
19	Kilifi North	37	Male	Het	AA	14.5	febrile	1	0	0	0	0	0	0.574031293	1	0	MSP3.5	1	0	27422	440	29443	25401	11.43099652	14.74304618	4.438099127
19	Kilifi North	37	Male	Het	AA	14.5	febrile	1	0	0	0	0	0	0.574031293	1	0	MSP3.6	1	0	251	400.5	257	245	11.92996387	7.971543554	2.399673721
19	Kilifi North	37	Male	Het	AA	14.5	febrile	1	0	0	0	0	0	0.574031293	1	0	MSP4	3	1	60035	400.5	60011	60059	13.26979754	15.87351621	4.778404515
19	Kilifi North	37	Male	Het	AA	14.5	febrile	1	0	0	0	0	0	0.574031293	1	0	MSP5	1	0	935.5	440	946	925	11.80314169	9.869593843	2.971043792
19	Kilifi North	37	Male	Het	AA	14.5	febrile	1	0	0	0	0	0	0.574031293	1	0	MSP6	1	0	17360.5	440	17365	17356	10.96142784	14.08352088	4.239562229
19	Kilifi North	37	Male	Het	AA	14.5	febrile	1	0	0	0	0	0	0.574031293	1	0	MSP7	2	0	1517	400.5	1702	1332	12.55326573	10.56700537	3.180985581
19	Kilifi North	37	Male	Het	AA	14.5	febrile	1	0	0	0	0	0	0.574031293	1	0	MSP8	2	0	46607.5	440	47746	45469	13.60578331	15.50827451	4.668455808
19	Kilifi North	37	Male	Het	AA	14.5	febrile	1	0	0	0	0	0	0.574031293	1	0	MSP9	1	0	19961.5	440	19679	20244	11.80010507	14.28493252	4.300193173
19	Kilifi North	37	Male	Het	AA	14.5	febrile	1	0	0	0	0	0	0.574031293	1	0	MSRP3	2	0	1409	440	1663	1155	12.99126798	10.4604559	3.148910993
19	Kilifi North	37	Male	Het	AA	14.5	febrile	1	0	0	0	0	0	0.574031293	1	0	MSRP4	1	0	6332	440	6447	6217	11.7780199	12.62844554	3.801540906
19	Kilifi North	37	Male	Het	AA	14.5	febrile	1	0	0	0	0	0	0.574031293	1	0	MSRP5	2	0	2018	400.5	1974	2062	12.35612009	10.97871046	3.304921162
19	Kilifi North	37	Male	Het	AA	14.5	febrile	1	0	0	0	0	0	0.574031293	1	0	MTRAP	3	1	60859	400.5	60876	60842	13.27698712	15.89318301	4.784324812
19	Kilifi North	37	Male	Het	AA	14.5	febrile	1	0	0	0	0	0	0.574031293	1	0	P113	1	0	9396	400.5	9727	9065	11.88619335	13.197831	3.972943008
19	Kilifi North	37	Male	Het	AA	14.5	febrile	1	0	0	0	0	0	0.574031293	1	0	P12	3	1	1091	440	1086	1096	13.29558303	10.09143539	3.037824751
19	Kilifi North	37	Male	Het	AA	14.5	febrile	1	0	0	0	0	0	0.574031293	1	0	P38	2	0	1957	440	2003	1911	12.9253489	10.93442804	3.291590826
19	Kilifi North	37	Male	Het	AA	14.5	febrile	1	0	0	0	0	0	0.574031293	1	0	P41	2	0	55738	400.5	55820	55656	13.83472081	15.76637362	4.746151381
19	Kilifi North	37	Male	Het	AA	14.5	febrile	1	0	0	0	0	0	0.574031293	1	0	PF10_0166	2	0	21855.5	440	22035	21676	12.56283512	14.41570876	4.339560747
19	Kilifi North	37	Male	Het	AA	14.5	febrile	1	0	0	0	0	0	0.574031293	1	0	PF210C	2	0	8982	440	8967	8997	12.37096434	13.13282101	3.953373051
19	Kilifi North	37	Male	Het	AA	14.5	febrile	1	0	0	0	0	0	0.574031293	1	0	PF34	1	0	2712.5	440	2606	2819	11.67441248	11.40540742	3.433369747
19	Kilifi North	37	Male	Het	AA	14.5	febrile	1	0	0	0	0	0	0.574031293	1	0	PF3D7_0206200	1	0	14042.5	440	14250	13835	11.62658162	13.77751218	4.147444433
19	Kilifi North	37	Male	Het	AA	14.5	febrile	1	0	0	0	0	0	0.574031293	1	0	PF3D7_0525800(IMC1G)	1	0	391.5	440	333	450	11.76394497	8.612868497	2.592731766
19	Kilifi North	37	Male	Het	AA	14.5	febrile	1	0	0	0	0	0	0.574031293	1	0	PF3D7_0606800	1	0	5637.5	440	5642	5633	11.60254657	12.46083981	3.751086555
19	Kilifi North	37	Male	Het	AA	14.5	febrile	1	0	0	0	0	0	0.574031293	1	0	PF3D7_0629500_SEG2	3	1	7117	400.5	8402	5832	15.74516186	12.79705352	3.852296966
19	Kilifi North	37	Male	Het	AA	14.5	febrile	1	0	0	0	0	0	0.574031293	1	0	PF3D7_0730800.2	3	1	59365.5	440	59350	59381	13.30265337	15.85733714	4.77353413
19	Kilifi North	37	Male	Het	AA	14.5	febrile	1	0	0	0	0	0	0.574031293	1	0	PF3D7_0830500	1	0	11898.5	440	11975	11822	11.80917073	13.53849209	4.075492215
19	Kilifi North	37	Male	Het	AA	14.5	febrile	1	0	0	0	0	0	0.574031293	1	0	PF3D7_0831400	2	0	7939	440	7971	7907	12.37872758	12.95474158	3.899765802
19	Kilifi North	37	Male	Het	AA	14.5	febrile	1	0	0	0	0	0	0.574031293	1	0	PF3D7_0925900	2	0	636	440	612	660	12.84182951	9.312882955	2.803457116
19	Kilifi North	37	Male	Het	AA	14.5	febrile	1	0	0	0	0	0	0.574031293	1	0	PF3D7_1025300	1	0	14700.5	440	14245	15156	11.63090805	13.84357761	4.167332106
19	Kilifi North	37	Male	Het	AA	14.5	febrile	1	0	0	0	0	0	0.574031293	1	0	PF3D7_1136200	2	0	7001	440	7104	6898	12.52040123	12.77334529	3.845160078
19	Kilifi North	37	Male	Het	AA	14.5	febrile	1	0	0	0	0	0	0.574031293	1	0	PF3D7_1137300	2	0	1933	440	1829	2037	13.02348864	10.91662592	3.286231854
19	Kilifi North	37	Male	Het	AA	14.5	febrile	1	0	0	0	0	0	0.574031293	1	0	PF3D7_1229300	2	0	714	400.5	659	769	12.88283056	9.479780264	2.853698212
19	Kilifi North	37	Male	Het	AA	14.5	febrile	1	0	0	0	0	0	0.574031293	1	0	PF3D7_1237900	1	0	375.5	400.5	436	315	11.55260609	8.552669098	2.574609941
19	Kilifi North	37	Male	Het	AA	14.5	febrile	1	0	0	0	0	0	0.574031293	1	0	PF3D7_1252300	1	0	5532.5	440	5324	5741	11.76060726	12.43371583	3.742921423
19	Kilifi North	37	Male	Het	AA	14.5	febrile	1	0	0	0	0	0	0.574031293	1	0	PF3D7_1345100	2	0	3795.5	400.5	3656	3935	12.91107476	11.89007424	3.579268996
19	Kilifi North	37	Male	Het	AA	14.5	febrile	1	0	0	0	0	0	0.574031293	1	0	PF3D7_1401600(PHISTB)	1	0	5115.5	440	4752	5479	12.13897769	12.32065954	3.708888089
19	Kilifi North	37	Male	Het	AA	14.5	febrile	1	0	0	0	0	0	0.574031293	1	0	PF3D7_1460600(ISP3)	1	0	3406	440	3233	3579	11.76041607	11.73386272	3.532244644
19	Kilifi North	37	Male	Het	AA	14.5	febrile	1	0	0	0	0	0	0.574031293	1	0	PF3D7_1462300	2	0	648	440	751	545	12.25080475	9.339850003	2.811575006
19	Kilifi North	37	Male	Het	AA	14.5	febrile	1	0	0	0	0	0	0.574031293	1	0	PF92	3	1	2770.5	400.5	2550	2991	13.61766372	11.43593065	3.442558154
19	Kilifi North	37	Male	Het	AA	14.5	febrile	1	0	0	0	0	0	0.574031293	1	0	PFA0135W	3	1	1844.5	440	1830	1859	13.67551367	10.84901407	3.26587866
19	Kilifi North	37	Male	Het	AA	14.5	febrile	1	0	0	0	0	0	0.574031293	1	0	PFSEA	3	1	59041.5	440	59234	58849	13.52314852	15.84944175	4.771157383
19	Kilifi North	37	Male	Het	AA	14.5	febrile	1	0	0	0	0	0	0.574031293	1	0	PTEX150	2	0	2597	440	2652	2542	12.22045964	11.3426303	3.41447195
19	Kilifi North	37	Male	Het	AA	14.5	febrile	1	0	0	0	0	0	0.574031293	1	0	RAMA	1	0	1609.5	440	1633	1586	11.85913659	10.65239686	3.206690981
19	Kilifi North	37	Male	Het	AA	14.5	febrile	1	0	0	0	0	0	0.574031293	1	0	RH1	2	0	182	440	207	157	12.45882022	7.50779464	2.260071388
19	Kilifi North	37	Male	Het	AA	14.5	febrile	1	0	0	0	0	0	0.574031293	1	0	RH5	2	0	4118.5	440	4090	4147	13.24608411	12.00790327	3.61473907
19	Kilifi North	37	Male	Het	AA	14.5	febrile	1	0	0	0	0	0	0.574031293	1	0	RHOP3	1	0	3795	440	3972	3618	11.96186824	11.88988417	3.57921178
19	Kilifi North	37	Male	Het	AA	14.5	febrile	1	0	0	0	0	0	0.574031293	1	0	RIPR	2	0	1760.5	440	1639	1882	12.47880674	10.78176951	3.245636029
19	Kilifi North	37	Male	Het	AA	14.5	febrile	1	0	0	0	0	0	0.574031293	1	0	SEG1	2	0	10647	440	11093	10201	12.28354144	13.37815936	4.027227254
19	Kilifi North	37	Male	Het	AA	14.5	febrile	1	0	0	0	0	0	0.574031293	1	0	SERA2	1	0	3816	440	4015	3617	11.77844588	11.89784546	3.581608366
19	Kilifi North	37	Male	Het	AA	14.5	febrile	1	0	0	0	0	0	0.574031293	1	0	SERA3	3	1	1932.5	440	1940	1925	13.26591913	10.9162527	3.286119503
19	Kilifi North	37	Male	Het	AA	14.5	febrile	1	0	0	0	0	0	0.574031293	1	0	SERA4	1	0	2792	440	2843	2741	12.0100068	11.44708323	3.445915414
19	Kilifi North	37	Male	Het	AA	14.5	febrile	1	0	0	0	0	0	0.574031293	1	0	SERA7	2	0	566	400.5	415	717	12.26695338	9.144658243	2.752816431
19	Kilifi North	37	Male	Het	AA	14.5	febrile	1	0	0	0	0	0	0.574031293	1	0	SERA9	1	0	11151	440	11253	11049	10.8300442	13.44488547	4.047313816
19	Kilifi North	37	Male	Het	AA	14.5	febrile	1	0	0	0	0	0	0.574031293	1	0	SPATR	2	0	8670.5	440	9000	8341	12.3487914	13.08189948	3.938044143
19	Kilifi North	37	Male	Het	AA	14.5	febrile	1	0	0	0	0	0	0.574031293	1	0	TLP	1	0	3052	440	2866	3238	12.11461174	11.57553925	3.484584529
20	Kilifi South	22	Male	Het	AA	22	chronic	0	0	0	0	0.5194	0	0.574031293	1	1	PF3D7_1105200	2	0	17218.5	435.5	17232	17205	12.56193137	14.07167185	4.235995315
20	Kilifi South	22	Male	Het	AA	22	chronic	0	0	0	0	0.5194	0	0.574031293	1	1	PF3D7_1455300	3	1	2409.5	435.5	2503	2316	14.03595675	11.23451809	3.381926931
20	Kilifi South	22	Male	Het	AA	22	chronic	0	0	0	0	0.5194	0	0.574031293	1	1	AARP	2	0	57498	435.5	57426	57570	12.99693715	15.81122415	4.759652739
20	Kilifi South	22	Male	Het	AA	22	chronic	0	0	0	0	0.5194	0	0.574031293	1	1	AMA1	2	0	56844	435.5	57084	56604	13.19489964	15.79472046	4.754684631
20	Kilifi South	22	Male	Het	AA	22	chronic	0	0	0	0	0.5194	0	0.574031293	1	1	ASP	1	0	18246.5	967.5	18337	18156	10.43989288	14.15533214	4.261179571
20	Kilifi South	22	Male	Het	AA	22	chronic	0	0	0	0	0.5194	0	0.574031293	1	1	CLAG3.2	3	1	4298	435.5	4262	4334	13.70230919	12.06944977	3.633266411
20	Kilifi South	22	Male	Het	AA	22	chronic	0	0	0	0	0.5194	0	0.574031293	1	1	EBA140	3	1	60296.5	967.5	60313	60280	13.26331287	15.87978664	4.780292104
20	Kilifi South	22	Male	Het	AA	22	chronic	0	0	0	0	0.5194	0	0.574031293	1	1	EBA175	1	0	16555.5	435.5	16132	16979	11.2260882	14.01502296	4.218942302
20	Kilifi South	22	Male	Het	AA	22	chronic	0	0	0	0	0.5194	0	0.574031293	1	1	EBA181	1	0	11255.5	435.5	11115	11396	11.25120889	13.45834253	4.051364792
20	Kilifi South	22	Male	Het	AA	22	chronic	0	0	0	0	0.5194	0	0.574031293	1	1	ETRAMP10.2	2	0	7867	435.5	7659	8075	12.7374115	12.94159787	3.89580915
20	Kilifi South	22	Male	Het	AA	22	chronic	0	0	0	0	0.5194	0	0.574031293	1	1	GAMA	1	0	1722.5	967.5	1732	1713	11.6504919	10.75028827	3.236159231
20	Kilifi South	22	Male	Het	AA	22	chronic	0	0	0	0	0.5194	0	0.574031293	1	1	MSP1	2	0	5542.5	435.5	5513	5572	13.21640809	12.43632115	3.743705702
20	Kilifi South	22	Male	Het	AA	22	chronic	0	0	0	0	0.5194	0	0.574031293	1	1	MSP10	1	0	39756	435.5	39999	39513	12.16940424	15.27888499	4.599402682
20	Kilifi South	22	Male	Het	AA	22	chronic	0	0	0	0	0.5194	0	0.574031293	1	1	MSP11	2	0	55685.5	435.5	56704	54667	13.45646414	15.76501409	4.745742124
20	Kilifi South	22	Male	Het	AA	22	chronic	0	0	0	0	0.5194	0	0.574031293	1	1	MSP2	1	0	11651.5	435.5	12051	11252	10.66958012	13.50822808	4.06638184
20	Kilifi South	22	Male	Het	AA	22	chronic	0	0	0	0	0.5194	0	0.574031293	1	1	MSP3	1	0	30104	435.5	29447	30761	11.38484605	14.87766757	4.478624205
20	Kilifi South	22	Male	Het	AA	22	chronic	0	0	0	0	0.5194	0	0.574031293	1	1	MSP3.5	2	0	52825.5	435.5	53289	52362	13.14448992	15.6889469	4.722843616
20	Kilifi South	22	Male	Het	AA	22	chronic	0	0	0	0	0.5194	0	0.574031293	1	1	MSP3.6	2	0	938.5	435.5	958	919	12.60318617	9.874212935	2.972434277
20	Kilifi South	22	Male	Het	AA	22	chronic	0	0	0	0	0.5194	0	0.574031293	1	1	MSP4	1	0	44766	435.5	44610	44922	12.21951877	15.45011579	4.65094829
20	Kilifi South	22	Male	Het	AA	22	chronic	0	0	0	0	0.5194	0	0.574031293	1	1	MSP5	1	0	1188	435.5	1285	1091	11.84647856	10.21431912	3.074816441
20	Kilifi South	22	Male	Het	AA	22	chronic	0	0	0	0	0.5194	0	0.574031293	1	1	MSP6	1	0	38773.5	435.5	38716	38831	12.31118704	15.24278335	4.588535006
20	Kilifi South	22	Male	Het	AA	22	chronic	0	0	0	0	0.5194	0	0.574031293	1	1	MSP7	2	0	717	435.5	679	755	12.10248237	9.485829309	2.855519156
20	Kilifi South	22	Male	Het	AA	22	chronic	0	0	0	0	0.5194	0	0.574031293	1	1	MSP8	1	0	8444.5	967.5	8438	8451	11.31948495	13.04379629	3.92657394
20	Kilifi South	22	Male	Het	AA	22	chronic	0	0	0	0	0.5194	0	0.574031293	1	1	MSP9	3	1	60206.5	967.5	60187	60226	13.92643121	15.87763163	4.779643381
20	Kilifi South	22	Male	Het	AA	22	chronic	0	0	0	0	0.5194	0	0.574031293	1	1	MSRP3	1	0	234.5	967.5	233	236	11.16131298	7.873444113	2.370142847
20	Kilifi South	22	Male	Het	AA	22	chronic	0	0	0	0	0.5194	0	0.574031293	1	1	MSRP4	2	0	15487	967.5	15468	15506	12.46109199	13.91877009	4.189967298
20	Kilifi South	22	Male	Het	AA	22	chronic	0	0	0	0	0.5194	0	0.574031293	1	1	MSRP5	2	0	2506	435.5	2646	2366	12.67194131	11.2911707	3.398981067
20	Kilifi South	22	Male	Het	AA	22	chronic	0	0	0	0	0.5194	0	0.574031293	1	1	MTRAP	1	0	38192	435.5	38912	37472	11.55851053	15.22098285	4.581972402
20	Kilifi South	22	Male	Het	AA	22	chronic	0	0	0	0	0.5194	0	0.574031293	1	1	P113	1	0	5011.5	435.5	5051	4972	11.58507444	12.29102677	3.699967735
20	Kilifi South	22	Male	Het	AA	22	chronic	0	0	0	0	0.5194	0	0.574031293	1	1	P12	3	1	1061.5	435.5	1006	1117	13.26910984	10.05188866	3.025919999
20	Kilifi South	22	Male	Het	AA	22	chronic	0	0	0	0	0.5194	0	0.574031293	1	1	P38	3	1	3469.5	435.5	3510	3429	14.01417226	11.76051205	3.540266892
20	Kilifi South	22	Male	Het	AA	22	chronic	0	0	0	0	0.5194	0	0.574031293	1	1	P41	1	0	14679.5	435.5	15166	14193	11.73876786	13.84151521	4.166711263
20	Kilifi South	22	Male	Het	AA	22	chronic	0	0	0	0	0.5194	0	0.574031293	1	1	PF10_0166	2	0	28258	435.5	28478	28038	13.01149425	14.78637174	4.451141421
20	Kilifi South	22	Male	Het	AA	22	chronic	0	0	0	0	0.5194	0	0.574031293	1	1	PF210C	1	0	3922	967.5	3965	3879	11.54125804	11.93737382	3.593507589
20	Kilifi South	22	Male	Het	AA	22	chronic	0	0	0	0	0.5194	0	0.574031293	1	1	PF34	2	0	5930.5	435.5	6154	5707	12.87363847	12.53393803	3.77309131
20	Kilifi South	22	Male	Het	AA	22	chronic	0	0	0	0	0.5194	0	0.574031293	1	1	PF3D7_0206200	2	0	27795.5	435.5	28255	27336	12.66109333	14.76256371	4.443974491
20	Kilifi South	22	Male	Het	AA	22	chronic	0	0	0	0	0.5194	0	0.574031293	1	1	PF3D7_0525800(IMC1G)	1	0	633.5	435.5	721	546	11.94963066	9.307200809	2.801746619
20	Kilifi South	22	Male	Het	AA	22	chronic	0	0	0	0	0.5194	0	0.574031293	1	1	PF3D7_0606800	1	0	10461.5	435.5	10285	10638	12.00137065	13.3528021	4.019593959
20	Kilifi South	22	Male	Het	AA	22	chronic	0	0	0	0	0.5194	0	0.574031293	1	1	PF3D7_0629500_SEG2	3	1	2652	967.5	2651	2653	13.77974661	11.37286506	3.42357352
20	Kilifi South	22	Male	Het	AA	22	chronic	0	0	0	0	0.5194	0	0.574031293	1	1	PF3D7_0730800.2	2	0	57756.5	435.5	57811	57702	13.20173359	15.8176957	4.761600867
20	Kilifi South	22	Male	Het	AA	22	chronic	0	0	0	0	0.5194	0	0.574031293	1	1	PF3D7_0830500	2	0	19625	435.5	19741	19509	12.65033212	14.26040503	4.292809665
20	Kilifi South	22	Male	Het	AA	22	chronic	0	0	0	0	0.5194	0	0.574031293	1	1	PF3D7_0831400	2	0	16906	435.5	18140	15672	13.51799099	14.04524773	4.228040865
20	Kilifi South	22	Male	Het	AA	22	chronic	0	0	0	0	0.5194	0	0.574031293	1	1	PF3D7_0925900	3	1	925	435.5	950	900	13.19211876	9.853309555	2.966141733
20	Kilifi South	22	Male	Het	AA	22	chronic	0	0	0	0	0.5194	0	0.574031293	1	1	PF3D7_1025300	2	0	50709.5	435.5	51431	49988	13.55326342	15.62996843	4.705089328
20	Kilifi South	22	Male	Het	AA	22	chronic	0	0	0	0	0.5194	0	0.574031293	1	1	PF3D7_1136200	2	0	7260	435.5	7343	7177	12.56155248	12.82575383	3.860936621
20	Kilifi South	22	Male	Het	AA	22	chronic	0	0	0	0	0.5194	0	0.574031293	1	1	PF3D7_1137300	3	1	3187.5	435.5	3227	3148	13.97275849	11.63820963	3.503450193
20	Kilifi South	22	Male	Het	AA	22	chronic	0	0	0	0	0.5194	0	0.574031293	1	1	PF3D7_1229300	1	0	371.5	967.5	343	400	11.12082988	8.537218401	2.569958818
20	Kilifi South	22	Male	Het	AA	22	chronic	0	0	0	0	0.5194	0	0.574031293	1	1	PF3D7_1237900	2	0	1315	435.5	1369	1261	13.03516166	10.36084708	3.118925753
20	Kilifi South	22	Male	Het	AA	22	chronic	0	0	0	0	0.5194	0	0.574031293	1	1	PF3D7_1252300	1	0	6405	435.5	6715	6095	11.83992691	12.64498286	3.806519134
20	Kilifi South	22	Male	Het	AA	22	chronic	0	0	0	0	0.5194	0	0.574031293	1	1	PF3D7_1345100	2	0	3167.5	967.5	3295	3040	12.32610381	11.6291289	3.500716624
20	Kilifi South	22	Male	Het	AA	22	chronic	0	0	0	0	0.5194	0	0.574031293	1	1	PF3D7_1401600(PHISTB)	2	0	5633.5	435.5	5660	5607	12.23419401	12.45981581	3.750778299
20	Kilifi South	22	Male	Het	AA	22	chronic	0	0	0	0	0.5194	0	0.574031293	1	1	PF3D7_1460600(ISP3)	2	0	6315.5	435.5	6137	6494	12.68045345	12.62468124	3.800407739
20	Kilifi South	22	Male	Het	AA	22	chronic	0	0	0	0	0.5194	0	0.574031293	1	1	PF3D7_1462300	3	1	1193.5	435.5	1186	1201	13.17378438	10.22098285	3.076822423
20	Kilifi South	22	Male	Het	AA	22	chronic	0	0	0	0	0.5194	0	0.574031293	1	1	PF92	3	1	3235	967.5	2871	3599	13.54765566	11.65955	3.509874285
20	Kilifi South	22	Male	Het	AA	22	chronic	0	0	0	0	0.5194	0	0.574031293	1	1	PFA0135W	3	1	1485	435.5	1462	1508	13.32966417	10.53624722	3.171726454
20	Kilifi South	22	Male	Het	AA	22	chronic	0	0	0	0	0.5194	0	0.574031293	1	1	PFSEA	2	0	56881.5	435.5	57132	56631	13.45243471	15.79567189	4.75497104
20	Kilifi South	22	Male	Het	AA	22	chronic	0	0	0	0	0.5194	0	0.574031293	1	1	PTEX150	2	0	3168	435.5	3170	3166	12.36943293	11.62935662	3.500785173
20	Kilifi South	22	Male	Het	AA	22	chronic	0	0	0	0	0.5194	0	0.574031293	1	1	RAMA	2	0	2616.5	435.5	2552	2681	12.21620908	11.35342254	3.417720739
20	Kilifi South	22	Male	Het	AA	22	chronic	0	0	0	0	0.5194	0	0.574031293	1	1	RH1	2	0	265	435.5	336	194	12.63029482	8.049848549	2.423245874
20	Kilifi South	22	Male	Het	AA	22	chronic	0	0	0	0	0.5194	0	0.574031293	1	1	RH5	3	1	4768.5	435.5	4590	4947	13.50387206	12.2193198	3.678381787
20	Kilifi South	22	Male	Het	AA	22	chronic	0	0	0	0	0.5194	0	0.574031293	1	1	RHOP3	2	0	11409.5	435.5	11554	11265	12.79435508	13.47794795	4.057266613
20	Kilifi South	22	Male	Het	AA	22	chronic	0	0	0	0	0.5194	0	0.574031293	1	1	RIPR	3	1	3290.5	435.5	3330	3251	13.69471477	11.68409111	3.517261895
20	Kilifi South	22	Male	Het	AA	22	chronic	0	0	0	0	0.5194	0	0.574031293	1	1	SEG1	2	0	16498	435.5	16207	16789	13.15518887	14.01000352	4.217431299
20	Kilifi South	22	Male	Het	AA	22	chronic	0	0	0	0	0.5194	0	0.574031293	1	1	SERA2	2	0	23904.5	435.5	22986	24823	13.55688352	14.54499461	4.378479664
20	Kilifi South	22	Male	Het	AA	22	chronic	0	0	0	0	0.5194	0	0.574031293	1	1	SERA3	1	0	267	967.5	268	266	11.20705325	8.060695932	2.426511261
20	Kilifi South	22	Male	Het	AA	22	chronic	0	0	0	0	0.5194	0	0.574031293	1	1	SERA4	2	0	4006	967.5	4001	4011	12.10051596	11.96794671	3.602710945
20	Kilifi South	22	Male	Het	AA	22	chronic	0	0	0	0	0.5194	0	0.574031293	1	1	SERA7	1	0	-74	435.5	32	-180	11.29783424	#NUM!	#NUM!
20	Kilifi South	22	Male	Het	AA	22	chronic	0	0	0	0	0.5194	0	0.574031293	1	1	SERA9	2	0	50076	435.5	51124	49028	13.08841849	15.61183171	4.699629631
20	Kilifi South	22	Male	Het	AA	22	chronic	0	0	0	0	0.5194	0	0.574031293	1	1	SPATR	2	0	15284.5	435.5	15051	15518	13.07666469	13.89978174	4.184251236
20	Kilifi South	22	Male	Het	AA	22	chronic	0	0	0	0	0.5194	0	0.574031293	1	1	TLP	2	0	6906	435.5	6977	6835	13.40886665	12.75363462	3.839226574
21	Kilifi South	36	Female	Norm	AA	22	chronic	0	0	0	0	0	0	1.656098247	0	1	PF3D7_1105200	3	1	58837.5	10135.5	58532	59143	14.48553193	15.84444833	4.769654211
21	Kilifi South	36	Female	Norm	AA	22	chronic	0	0	0	0	0	0	1.656098247	0	1	PF3D7_1455300	3	1	3054.5	134.5	3101	3008	14.54388195	11.57672053	3.484940129
21	Kilifi South	36	Female	Norm	AA	22	chronic	0	0	0	0	0	0	1.656098247	0	1	AARP	1	0	54299.5	134.5	54470	54129	12.70244254	15.72865129	4.734795831
21	Kilifi South	36	Female	Norm	AA	22	chronic	0	0	0	0	0	0	1.656098247	0	1	AMA1	1	0	57862	10135.5	57876	57848	12.57498228	15.82032857	4.762393441
21	Kilifi South	36	Female	Norm	AA	22	chronic	0	0	0	0	0	0	1.656098247	0	1	ASP	1	0	58883.5	10135.5	58963	58804	12.6663557	15.84557581	4.769993616
21	Kilifi South	36	Female	Norm	AA	22	chronic	0	0	0	0	0	0	1.656098247	0	1	CLAG3.2	3	1	4182	134.5	4171	4193	13.77965967	12.02997735	3.621384028
21	Kilifi South	36	Female	Norm	AA	22	chronic	0	0	0	0	0	0	1.656098247	0	1	EBA140	1	0	57892	10135.5	58333	57451	12.57579845	15.82107638	4.762618553
21	Kilifi South	36	Female	Norm	AA	22	chronic	0	0	0	0	0	0	1.656098247	0	1	EBA175	2	0	54824	134.5	55409	54239	13.52086986	15.74251997	4.738970719
21	Kilifi South	36	Female	Norm	AA	22	chronic	0	0	0	0	0	0	1.656098247	0	1	EBA181	2	0	57974.5	10135.5	57684	58265	13.39541883	15.82313085	4.763237012
21	Kilifi South	36	Female	Norm	AA	22	chronic	0	0	0	0	0	0	1.656098247	0	1	ETRAMP10.2	2	0	7724.5	134.5	7069	8380	12.76934367	12.91522584	3.887870378
21	Kilifi South	36	Female	Norm	AA	22	chronic	0	0	0	0	0	0	1.656098247	0	1	GAMA	2	0	14024.5	134.5	14806	13243	13.24881874	13.77566172	4.146887387
21	Kilifi South	36	Female	Norm	AA	22	chronic	0	0	0	0	0	0	1.656098247	0	1	MSP1	3	1	7789	134.5	7240	8338	13.83409201	12.9272224	3.891481704
21	Kilifi South	36	Female	Norm	AA	22	chronic	0	0	0	0	0	0	1.656098247	0	1	MSP10	1	0	58838.5	10135.5	58912	58765	12.76162833	15.84447285	4.769661593
21	Kilifi South	36	Female	Norm	AA	22	chronic	0	0	0	0	0	0	1.656098247	0	1	MSP11	2	0	58608.5	10135.5	58642	58575	13.18861316	15.83882229	4.767960606
21	Kilifi South	36	Female	Norm	AA	22	chronic	0	0	0	0	0	0	1.656098247	0	1	MSP2	1	0	57860	10135.5	58062	57658	12.80158694	15.8202787	4.762378429
21	Kilifi South	36	Female	Norm	AA	22	chronic	0	0	0	0	0	0	1.656098247	0	1	MSP3	1	0	58687.5	10135.5	58930	58445	12.67356766	15.84076563	4.76854561
21	Kilifi South	36	Female	Norm	AA	22	chronic	0	0	0	0	0	0	1.656098247	0	1	MSP3.5	1	0	57949.5	10135.5	57700	58199	12.87960807	15.82250859	4.763049693
21	Kilifi South	36	Female	Norm	AA	22	chronic	0	0	0	0	0	0	1.656098247	0	1	MSP3.6	3	1	4494.5	134.5	4539	4450	14.73635428	12.13394491	3.652681385
21	Kilifi South	36	Female	Norm	AA	22	chronic	0	0	0	0	0	0	1.656098247	0	1	MSP4	1	0	52851	10135.5	53204	52498	12.09145648	15.68964315	4.723053209
21	Kilifi South	36	Female	Norm	AA	22	chronic	0	0	0	0	0	0	1.656098247	0	1	MSP5	3	1	58413	10135.5	58267	58559	15.46500939	15.83400186	4.766509511
21	Kilifi South	36	Female	Norm	AA	22	chronic	0	0	0	0	0	0	1.656098247	0	1	MSP6	2	0	53225.5	134.5	53123	53328	13.17301768	15.69982998	4.72611975
21	Kilifi South	36	Female	Norm	AA	22	chronic	0	0	0	0	0	0	1.656098247	0	1	MSP7	3	1	34411	10135.5	35100	33722	16.22199716	15.0705822	4.536697294
21	Kilifi South	36	Female	Norm	AA	22	chronic	0	0	0	0	0	0	1.656098247	0	1	MSP8	2	0	58845	10135.5	58690	59000	13.70655925	15.84463222	4.769709567
21	Kilifi South	36	Female	Norm	AA	22	chronic	0	0	0	0	0	0	1.656098247	0	1	MSP9	2	0	50197	134.5	52008	48386	13.58080063	15.61531352	4.700677763
21	Kilifi South	36	Female	Norm	AA	22	chronic	0	0	0	0	0	0	1.656098247	0	1	MSRP3	3	1	1824	134.5	1814	1834	13.56986921	10.83289001	3.261024834
21	Kilifi South	36	Female	Norm	AA	22	chronic	0	0	0	0	0	0	1.656098247	0	1	MSRP4	3	1	47115.5	134.5	47080	47151	14.16230684	15.52391413	4.673163804
21	Kilifi South	36	Female	Norm	AA	22	chronic	0	0	0	0	0	0	1.656098247	0	1	MSRP5	3	1	5801.5	134.5	5965	5638	14.28482527	12.50221025	3.763540297
21	Kilifi South	36	Female	Norm	AA	22	chronic	0	0	0	0	0	0	1.656098247	0	1	MTRAP	1	0	59214	10135.5	59217	59211	12.48974581	15.85365069	4.772424399
21	Kilifi South	36	Female	Norm	AA	22	chronic	0	0	0	0	0	0	1.656098247	0	1	P113	2	0	58600.5	10135.5	58684	58517	13.95962744	15.83862535	4.767901322
21	Kilifi South	36	Female	Norm	AA	22	chronic	0	0	0	0	0	0	1.656098247	0	1	P12	3	1	848	134.5	873	823	13.36027342	9.727920455	2.928395852
21	Kilifi South	36	Female	Norm	AA	22	chronic	0	0	0	0	0	0	1.656098247	0	1	P38	1	0	3163.5	10135.5	3193	3134	8.379490189	11.62730588	3.500167839
21	Kilifi South	36	Female	Norm	AA	22	chronic	0	0	0	0	0	0	1.656098247	0	1	P41	2	0	57901	10135.5	58049	57753	13.5622587	15.82130064	4.762686064
21	Kilifi South	36	Female	Norm	AA	22	chronic	0	0	0	0	0	0	1.656098247	0	1	PF10_0166	3	1	54951	134.5	55533	54369	14.25100222	15.74585812	4.7399756
21	Kilifi South	36	Female	Norm	AA	22	chronic	0	0	0	0	0	0	1.656098247	0	1	PF210C	3	1	40279.5	134.5	41056	39503	14.85651109	15.29775815	4.605084071
21	Kilifi South	36	Female	Norm	AA	22	chronic	0	0	0	0	0	0	1.656098247	0	1	PF34	3	1	9247.5	134.5	8974	9521	13.81684581	13.17484768	3.96602434
21	Kilifi South	36	Female	Norm	AA	22	chronic	0	0	0	0	0	0	1.656098247	0	1	PF3D7_0206200	2	0	58930	10135.5	58856	59004	13.81687449	15.84671465	4.770336441
21	Kilifi South	36	Female	Norm	AA	22	chronic	0	0	0	0	0	0	1.656098247	0	1	PF3D7_0525800(IMC1G)	2	0	1127	134.5	1116	1138	12.53847405	10.1382718	3.051923916
21	Kilifi South	36	Female	Norm	AA	22	chronic	0	0	0	0	0	0	1.656098247	0	1	PF3D7_0606800	3	1	57995	10135.5	58144	57846	14.20088119	15.8236409	4.763390553
21	Kilifi South	36	Female	Norm	AA	22	chronic	0	0	0	0	0	0	1.656098247	0	1	PF3D7_0629500_SEG2	1	0	5339.5	10135.5	5997	4682	8.659239059	12.38248894	3.727500591
21	Kilifi South	36	Female	Norm	AA	22	chronic	0	0	0	0	0	0	1.656098247	0	1	PF3D7_0730800.2	1	0	56873.5	10135.5	57814	55933	12.40700998	15.79546897	4.754909956
21	Kilifi South	36	Female	Norm	AA	22	chronic	0	0	0	0	0	0	1.656098247	0	1	PF3D7_0830500	3	1	44419	10135.5	44824	44014	13.8275495	15.43888929	4.647568777
21	Kilifi South	36	Female	Norm	AA	22	chronic	0	0	0	0	0	0	1.656098247	0	1	PF3D7_0831400	3	1	24599.5	134.5	26540	22659	14.17094907	14.58634137	4.39092628
21	Kilifi South	36	Female	Norm	AA	22	chronic	0	0	0	0	0	0	1.656098247	0	1	PF3D7_0925900	1	0	171	10135.5	153	189	7.670203161	7.417852515	2.23299611
21	Kilifi South	36	Female	Norm	AA	22	chronic	0	0	0	0	0	0	1.656098247	0	1	PF3D7_1025300	2	0	58399.5	10135.5	58528	58271	13.47522262	15.8336684	4.766409129
21	Kilifi South	36	Female	Norm	AA	22	chronic	0	0	0	0	0	0	1.656098247	0	1	PF3D7_1136200	3	1	18659.5	134.5	19032	18287	13.9162197	14.18762271	4.270900002
21	Kilifi South	36	Female	Norm	AA	22	chronic	0	0	0	0	0	0	1.656098247	0	1	PF3D7_1137300	3	1	3403	134.5	3337	3469	14.24917564	11.73259144	3.531861949
21	Kilifi South	36	Female	Norm	AA	22	chronic	0	0	0	0	0	0	1.656098247	0	1	PF3D7_1229300	3	1	829	134.5	778	880	13.46013065	9.695228291	2.918554531
21	Kilifi South	36	Female	Norm	AA	22	chronic	0	0	0	0	0	0	1.656098247	0	1	PF3D7_1237900	3	1	2180	134.5	2109	2251	14.20151009	11.09011242	3.338456494
21	Kilifi South	36	Female	Norm	AA	22	chronic	0	0	0	0	0	0	1.656098247	0	1	PF3D7_1252300	3	1	58843	10135.5	58889	58797	14.42325715	15.84458318	4.769694806
21	Kilifi South	36	Female	Norm	AA	22	chronic	0	0	0	0	0	0	1.656098247	0	1	PF3D7_1345100	3	1	9010	134.5	8724	9296	14.48966418	13.13731139	3.954724791
21	Kilifi South	36	Female	Norm	AA	22	chronic	0	0	0	0	0	0	1.656098247	0	1	PF3D7_1401600(PHISTB)	3	1	31174	134.5	29701	32647	14.81582246	14.92805566	4.493792531
21	Kilifi South	36	Female	Norm	AA	22	chronic	0	0	0	0	0	0	1.656098247	0	1	PF3D7_1460600(ISP3)	2	0	7688	134.5	7459	7917	13.12994137	12.90839262	3.885813375
21	Kilifi South	36	Female	Norm	AA	22	chronic	0	0	0	0	0	0	1.656098247	0	1	PF3D7_1462300	1	0	2305	10135.5	2436	2174	7.596786009	11.17055104	3.36267093
21	Kilifi South	36	Female	Norm	AA	22	chronic	0	0	0	0	0	0	1.656098247	0	1	PF92	2	0	896	134.5	738	1054	12.14827731	9.807354922	2.95230801
21	Kilifi South	36	Female	Norm	AA	22	chronic	0	0	0	0	0	0	1.656098247	0	1	PFA0135W	3	1	1295	134.5	1243	1347	13.44485049	10.33873638	3.112269768
21	Kilifi South	36	Female	Norm	AA	22	chronic	0	0	0	0	0	0	1.656098247	0	1	PFSEA	3	1	58518.5	10135.5	58427	58610	13.50627212	15.83660517	4.767293185
21	Kilifi South	36	Female	Norm	AA	22	chronic	0	0	0	0	0	0	1.656098247	0	1	PTEX150	3	1	41218.5	134.5	39437	43000	15.86972869	15.33100438	4.615092183
21	Kilifi South	36	Female	Norm	AA	22	chronic	0	0	0	0	0	0	1.656098247	0	1	RAMA	2	0	4886.5	134.5	5417	4356	13.03520414	12.25458578	3.688997903
21	Kilifi South	36	Female	Norm	AA	22	chronic	0	0	0	0	0	0	1.656098247	0	1	RH1	1	0	234.5	10135.5	237	232	7.214277143	7.873444113	2.370142847
21	Kilifi South	36	Female	Norm	AA	22	chronic	0	0	0	0	0	0	1.656098247	0	1	RH5	3	1	4290	134.5	4288	4292	13.43729696	12.06676193	3.632457292
21	Kilifi South	36	Female	Norm	AA	22	chronic	0	0	0	0	0	0	1.656098247	0	1	RHOP3	3	1	56167	134.5	56110	56224	15.07457323	15.77743513	4.749481228
21	Kilifi South	36	Female	Norm	AA	22	chronic	0	0	0	0	0	0	1.656098247	0	1	RIPR	3	1	3580.5	134.5	3585	3576	14.0152506	11.80594535	3.553943678
21	Kilifi South	36	Female	Norm	AA	22	chronic	0	0	0	0	0	0	1.656098247	0	1	SEG1	3	1	20448	134.5	22614	18282	13.63381071	14.31967212	4.310650836
21	Kilifi South	36	Female	Norm	AA	22	chronic	0	0	0	0	0	0	1.656098247	0	1	SERA2	2	0	16990	134.5	16962	17018	13.08221644	14.05239823	4.230193379
21	Kilifi South	36	Female	Norm	AA	22	chronic	0	0	0	0	0	0	1.656098247	0	1	SERA3	3	1	2775	134.5	2756	2794	13.95955318	11.43827206	3.443262987
21	Kilifi South	36	Female	Norm	AA	22	chronic	0	0	0	0	0	0	1.656098247	0	1	SERA4	3	1	50939	10135.5	50952	50926	14.84286997	15.63648302	4.707050415
21	Kilifi South	36	Female	Norm	AA	22	chronic	0	0	0	0	0	0	1.656098247	0	1	SERA7	1	0	1075.5	10135.5	1233	918	7.779727709	10.07079181	3.031610415
21	Kilifi South	36	Female	Norm	AA	22	chronic	0	0	0	0	0	0	1.656098247	0	1	SERA9	2	0	54404.5	134.5	53417	55392	13.30547155	15.73143837	4.735634823
21	Kilifi South	36	Female	Norm	AA	22	chronic	0	0	0	0	0	0	1.656098247	0	1	SPATR	1	0	7190	10135.5	6332	8048	11.0281356	12.81177606	3.85672889
21	Kilifi South	36	Female	Norm	AA	22	chronic	0	0	0	0	0	0	1.656098247	0	1	TLP	3	1	38292	10135.5	37936	38648	15.83265492	15.22475539	4.58310805
22	Kilifi South	37	Male	Het	AA	22	chronic	0	0	0	0	0	0	0.574031293	1	0	PF3D7_1105200	2	0	13474.5	513	14737	12212	12.54380181	13.71794412	4.129512659
22	Kilifi South	37	Male	Het	AA	22	chronic	0	0	0	0	0	0	0.574031293	1	0	PF3D7_1455300	1	0	306.5	513	538	75	11.83457708	8.259743264	2.486430479
22	Kilifi South	37	Male	Het	AA	22	chronic	0	0	0	0	0	0	0.574031293	1	0	AARP	2	0	39526.5	513	39887	39166	13.02955324	15.27053259	4.59688836
22	Kilifi South	37	Male	Het	AA	22	chronic	0	0	0	0	0	0	0.574031293	1	0	AMA1	3	1	39729	513	39392	40066	13.29534621	15.27790486	4.599107634
22	Kilifi South	37	Male	Het	AA	22	chronic	0	0	0	0	0	0	0.574031293	1	0	ASP	2	0	40015.5	513	40944	39087	13.18502914	15.28827132	4.602228248
22	Kilifi South	37	Male	Het	AA	22	chronic	0	0	0	0	0	0	0.574031293	1	0	CLAG3.2	2	0	2040	513	635	3445	12.45675075	10.99435344	3.309630167
22	Kilifi South	37	Male	Het	AA	22	chronic	0	0	0	0	0	0	0.574031293	1	0	EBA140	3	1	41390	513	41459	41321	13.26523986	15.33699463	4.616895426
22	Kilifi South	37	Male	Het	AA	22	chronic	0	0	0	0	0	0	0.574031293	1	0	EBA175	1	0	14166.5	513	15337	12996	11.86839858	13.79019575	4.151262566
22	Kilifi South	37	Male	Het	AA	22	chronic	0	0	0	0	0	0	0.574031293	1	0	EBA181	2	0	38598.5	513	38789	38408	13.56366008	15.23625716	4.586570428
22	Kilifi South	37	Male	Het	AA	22	chronic	0	0	0	0	0	0	0.574031293	1	0	ETRAMP10.2	1	0	1130	513	1559	701	10.01035167	10.14210706	3.053078443
22	Kilifi South	37	Male	Het	AA	22	chronic	0	0	0	0	0	0	0.574031293	1	0	GAMA	2	0	33988	513	34600	33376	13.56542156	15.05273785	4.53132561
22	Kilifi South	37	Male	Het	AA	22	chronic	0	0	0	0	0	0	0.574031293	1	0	MSP1	1	0	3187.5	513	2980	3395	12.13883338	11.63820963	3.503450193
22	Kilifi South	37	Male	Het	AA	22	chronic	0	0	0	0	0	0	0.574031293	1	0	MSP10	2	0	39081.5	513	39095	39068	13.22763986	15.25419822	4.591971224
22	Kilifi South	37	Male	Het	AA	22	chronic	0	0	0	0	0	0	0.574031293	1	0	MSP11	2	0	40394.5	513	40105	40684	13.37424434	15.30187125	4.606322237
22	Kilifi South	37	Male	Het	AA	22	chronic	0	0	0	0	0	0	0.574031293	1	0	MSP2	1	0	20333.5	513	21088	19579	12.57434535	14.31157095	4.30821214
22	Kilifi South	37	Male	Het	AA	22	chronic	0	0	0	0	0	0	0.574031293	1	0	MSP3	2	0	40123	513	40098	40148	13.15539603	15.29214186	4.603393398
22	Kilifi South	37	Male	Het	AA	22	chronic	0	0	0	0	0	0	0.574031293	1	0	MSP3.5	2	0	40488.5	513	40332	40645	13.22762541	15.30522458	4.607331688
22	Kilifi South	37	Male	Het	AA	22	chronic	0	0	0	0	0	0	0.574031293	1	0	MSP3.6	2	0	2685	513	3462	1908	12.96736623	11.39070637	3.42894429
22	Kilifi South	37	Male	Het	AA	22	chronic	0	0	0	0	0	0	0.574031293	1	0	MSP4	2	0	37885	513	37015	38755	13.11012418	15.20933913	4.578467292
22	Kilifi South	37	Male	Het	AA	22	chronic	0	0	0	0	0	0	0.574031293	1	0	MSP5	1	0	2721	513	2460	2982	11.23915325	11.40992124	3.434728542
22	Kilifi South	37	Male	Het	AA	22	chronic	0	0	0	0	0	0	0.574031293	1	0	MSP6	2	0	40259	513	40371	40147	13.2478363	15.29702372	4.604862983
22	Kilifi South	37	Male	Het	AA	22	chronic	0	0	0	0	0	0	0.574031293	1	0	MSP7	2	0	708.5	513	761	656	12.32878975	9.468624043	2.850339855
22	Kilifi South	37	Male	Het	AA	22	chronic	0	0	0	0	0	0	0.574031293	1	0	MSP8	2	0	40363	513	40539	40187	13.4436405	15.30074579	4.605983438
22	Kilifi South	37	Male	Het	AA	22	chronic	0	0	0	0	0	0	0.574031293	1	0	MSP9	2	0	39022	513	38967	39077	13.43865479	15.2520001	4.591309525
22	Kilifi South	37	Male	Het	AA	22	chronic	0	0	0	0	0	0	0.574031293	1	0	MSRP3	2	0	3382	513	3369	3395	13.03438584	11.72366094	3.529173603
22	Kilifi South	37	Male	Het	AA	22	chronic	0	0	0	0	0	0	0.574031293	1	0	MSRP4	2	0	39615	513	41081	38149	13.79602912	15.27375918	4.59785966
22	Kilifi South	37	Male	Het	AA	22	chronic	0	0	0	0	0	0	0.574031293	1	0	MSRP5	2	0	3705.5	513	3976	3435	12.5108793	11.85545251	3.568846818
22	Kilifi South	37	Male	Het	AA	22	chronic	0	0	0	0	0	0	0.574031293	1	0	MTRAP	1	0	26912	513	27844	25980	12.24545396	14.71596199	4.429945974
22	Kilifi South	37	Male	Het	AA	22	chronic	0	0	0	0	0	0	0.574031293	1	0	P113	1	0	5700.5	513	7203	4198	11.79593056	12.47687275	3.75591295
22	Kilifi South	37	Male	Het	AA	22	chronic	0	0	0	0	0	0	0.574031293	1	0	P12	2	0	168	513	14	322	12.06141762	7.392317423	2.225309282
22	Kilifi South	37	Male	Het	AA	22	chronic	0	0	0	0	0	0	0.574031293	1	0	P38	1	0	3014.5	513	3426	2603	11.8542636	11.55770301	3.479215288
22	Kilifi South	37	Male	Het	AA	22	chronic	0	0	0	0	0	0	0.574031293	1	0	P41	1	0	5279.5	513	5833	4726	11.22217524	12.36618559	3.722592794
22	Kilifi South	37	Male	Het	AA	22	chronic	0	0	0	0	0	0	0.574031293	1	0	PF10_0166	1	0	12877.5	513	13827	11928	11.94422714	13.65256492	4.109831559
22	Kilifi South	37	Male	Het	AA	22	chronic	0	0	0	0	0	0	0.574031293	1	0	PF210C	2	0	6762	513	7423	6101	12.40780983	12.7232343	3.830075166
22	Kilifi South	37	Male	Het	AA	22	chronic	0	0	0	0	0	0	0.574031293	1	0	PF34	2	0	8504.5	513	8279	8730	13.1618532	13.0540107	3.929648785
22	Kilifi South	37	Male	Het	AA	22	chronic	0	0	0	0	0	0	0.574031293	1	0	PF3D7_0206200	1	0	6526.5	513	7835	5218	10.98784219	12.6720938	3.814680342
22	Kilifi South	37	Male	Het	AA	22	chronic	0	0	0	0	0	0	0.574031293	1	0	PF3D7_0525800(IMC1G)	1	0	-1084.5	513	-1600	-569	9.761504505	#NUM!	#NUM!
22	Kilifi South	37	Male	Het	AA	22	chronic	0	0	0	0	0	0	0.574031293	1	0	PF3D7_0606800	2	0	28512	513	22936	34088	13.79465371	14.79928162	4.455027682
22	Kilifi South	37	Male	Het	AA	22	chronic	0	0	0	0	0	0	0.574031293	1	0	PF3D7_0629500_SEG2	1	0	496.5	513	40	953	10.04324464	8.955649908	2.695919253
22	Kilifi South	37	Male	Het	AA	22	chronic	0	0	0	0	0	0	0.574031293	1	0	PF3D7_0730800.2	2	0	37384	513	36212	38556	12.98480928	15.19013332	4.572685768
22	Kilifi South	37	Male	Het	AA	22	chronic	0	0	0	0	0	0	0.574031293	1	0	PF3D7_0830500	1	0	5173	513	5315	5031	10.9735112	12.33678548	3.713742478
22	Kilifi South	37	Male	Het	AA	22	chronic	0	0	0	0	0	0	0.574031293	1	0	PF3D7_0831400	1	0	6822.5	513	6377	7268	11.17759976	12.73608477	3.833943544
22	Kilifi South	37	Male	Het	AA	22	chronic	0	0	0	0	0	0	0.574031293	1	0	PF3D7_0925900	2	0	401.5	513	115	688	12.147881	8.649256178	2.60368555
22	Kilifi South	37	Male	Het	AA	22	chronic	0	0	0	0	0	0	0.574031293	1	0	PF3D7_1025300	2	0	39610	513	40326	38894	13.60693009	15.27357708	4.597804842
22	Kilifi South	37	Male	Het	AA	22	chronic	0	0	0	0	0	0	0.574031293	1	0	PF3D7_1136200	2	0	16700	513	16860	16540	13.04546345	14.02756048	4.222716471
22	Kilifi South	37	Male	Het	AA	22	chronic	0	0	0	0	0	0	0.574031293	1	0	PF3D7_1137300	1	0	917	513	1131	703	10.98057103	9.840777924	2.962369336
22	Kilifi South	37	Male	Het	AA	22	chronic	0	0	0	0	0	0	0.574031293	1	0	PF3D7_1229300	2	0	376.5	513	662	91	12.80502827	8.556506055	2.575764981
22	Kilifi South	37	Male	Het	AA	22	chronic	0	0	0	0	0	0	0.574031293	1	0	PF3D7_1237900	3	1	1509.5	513	1450	1569	13.44712104	10.55985504	3.178833117
22	Kilifi South	37	Male	Het	AA	22	chronic	0	0	0	0	0	0	0.574031293	1	0	PF3D7_1252300	2	0	15624.5	513	16031	15218	12.76909766	13.9315224	4.193806128
22	Kilifi South	37	Male	Het	AA	22	chronic	0	0	0	0	0	0	0.574031293	1	0	PF3D7_1345100	2	0	3989.5	513	2930	5049	12.9390717	11.96199223	3.600918469
22	Kilifi South	37	Male	Het	AA	22	chronic	0	0	0	0	0	0	0.574031293	1	0	PF3D7_1401600(PHISTB)	2	0	7064.5	513	7185	6944	12.28655986	12.78637174	3.849081429
22	Kilifi South	37	Male	Het	AA	22	chronic	0	0	0	0	0	0	0.574031293	1	0	PF3D7_1460600(ISP3)	1	0	2012.5	513	2547	1478	11.16149485	10.97477307	3.303735889
22	Kilifi South	37	Male	Het	AA	22	chronic	0	0	0	0	0	0	0.574031293	1	0	PF3D7_1462300	2	0	322.5	513	942	-297	12.32348089	8.33315535	2.508529719
22	Kilifi South	37	Male	Het	AA	22	chronic	0	0	0	0	0	0	0.574031293	1	0	PF92	1	0	961.5	513	686	1237	10.48329589	9.909143047	2.982949289
22	Kilifi South	37	Male	Het	AA	22	chronic	0	0	0	0	0	0	0.574031293	1	0	PFA0135W	2	0	1536	513	2004	1068	12.53814761	10.5849625	3.186391216
22	Kilifi South	37	Male	Het	AA	22	chronic	0	0	0	0	0	0	0.574031293	1	0	PFSEA	2	0	29007	513	35415	22599	13.06636909	14.82411347	4.462502815
22	Kilifi South	37	Male	Het	AA	22	chronic	0	0	0	0	0	0	0.574031293	1	0	PTEX150	2	0	11729.5	513	16062	7397	13.23063924	13.5178539	4.0692795
22	Kilifi South	37	Male	Het	AA	22	chronic	0	0	0	0	0	0	0.574031293	1	0	RAMA	2	0	14806.5	513	15577	14036	13.49615408	13.85394303	4.170452411
22	Kilifi South	37	Male	Het	AA	22	chronic	0	0	0	0	0	0	0.574031293	1	0	RH1	3	1	331.5	513	-252	915	12.9514693	8.37286506	2.520483533
22	Kilifi South	37	Male	Het	AA	22	chronic	0	0	0	0	0	0	0.574031293	1	0	RH5	1	0	3779.5	513	4773	2786	10.00693651	11.88397967	3.57743435
22	Kilifi South	37	Male	Het	AA	22	chronic	0	0	0	0	0	0	0.574031293	1	0	RHOP3	2	0	9713	513	11255	8171	13.27687597	13.24570125	3.987353389
22	Kilifi South	37	Male	Het	AA	22	chronic	0	0	0	0	0	0	0.574031293	1	0	RIPR	1	0	746	513	710	782	11.20305453	9.54303182	2.872738827
22	Kilifi South	37	Male	Het	AA	22	chronic	0	0	0	0	0	0	0.574031293	1	0	SEG1	1	0	2761.5	513	3660	1863	9.96154921	11.43123641	3.441145048
22	Kilifi South	37	Male	Het	AA	22	chronic	0	0	0	0	0	0	0.574031293	1	0	SERA2	1	0	2276	513	2406	2146	10.70649958	11.15228484	3.357172258
22	Kilifi South	37	Male	Het	AA	22	chronic	0	0	0	0	0	0	0.574031293	1	0	SERA3	2	0	2045.5	513	1986	2105	13.12792513	10.99823782	3.310799484
22	Kilifi South	37	Male	Het	AA	22	chronic	0	0	0	0	0	0	0.574031293	1	0	SERA4	2	0	14608.5	513	13952	15265	13.69778186	13.83452043	4.164605625
22	Kilifi South	37	Male	Het	AA	22	chronic	0	0	0	0	0	0	0.574031293	1	0	SERA7	1	0	919	513	746	1092	11.9852028	9.843921051	2.963315511
22	Kilifi South	37	Male	Het	AA	22	chronic	0	0	0	0	0	0	0.574031293	1	0	SERA9	1	0	15791	513	15612	15970	12.203731	13.94681492	4.198409634
22	Kilifi South	37	Male	Het	AA	22	chronic	0	0	0	0	0	0	0.574031293	1	0	SPATR	1	0	2445.5	513	3073	1818	10.01098499	11.25591375	3.388367667
22	Kilifi South	37	Male	Het	AA	22	chronic	0	0	0	0	0	0	0.574031293	1	0	TLP	1	0	628.5	513	577	680	10.83591568	9.295768934	2.798305282
23	Kilifi South	41	Female	Norm	AA	22	chronic	0	0	0	0	0	0	0.574031293	1	0	PF3D7_1105200	3	1	56184.5	0	55144	57225	14.73452134	15.77788456	4.74961652
23	Kilifi South	41	Female	Norm	AA	22	chronic	0	0	0	0	0	0	0.574031293	1	0	PF3D7_1455300	2	0	1718.5	1555	1654	1783	12.28964987	10.74693414	3.235149536
23	Kilifi South	41	Female	Norm	AA	22	chronic	0	0	0	0	0	0	0.574031293	1	0	AARP	2	0	55607	0	56700	54514	12.85299409	15.76297889	4.745129466
23	Kilifi South	41	Female	Norm	AA	22	chronic	0	0	0	0	0	0	0.574031293	1	0	AMA1	1	0	47051	0	47361	46741	12.52086971	15.52193777	4.672568858
23	Kilifi South	41	Female	Norm	AA	22	chronic	0	0	0	0	0	0	0.574031293	1	0	ASP	2	0	59113	1555	59980	58246	13.24754633	15.85118782	4.771683
23	Kilifi South	41	Female	Norm	AA	22	chronic	0	0	0	0	0	0	0.574031293	1	0	CLAG3.2	2	0	2556.5	0	2911	2202	13.03893043	11.31995431	3.407645797
23	Kilifi South	41	Female	Norm	AA	22	chronic	0	0	0	0	0	0	0.574031293	1	0	EBA140	2	0	57064	1555	58453	55675	13.05682238	15.80029326	4.756362211
23	Kilifi South	41	Female	Norm	AA	22	chronic	0	0	0	0	0	0	0.574031293	1	0	EBA175	2	0	52502.5	0	52842	52163	13.42592482	15.6800985	4.720179984
23	Kilifi South	41	Female	Norm	AA	22	chronic	0	0	0	0	0	0	0.574031293	1	0	EBA181	3	1	58430	0	58679	58181	13.80322078	15.83442167	4.766635886
23	Kilifi South	41	Female	Norm	AA	22	chronic	0	0	0	0	0	0	0.574031293	1	0	ETRAMP10.2	3	1	58876.5	1555	58628	59125	16.086219	15.84540429	4.769941985
23	Kilifi South	41	Female	Norm	AA	22	chronic	0	0	0	0	0	0	0.574031293	1	0	GAMA	3	1	55962	0	56436	55488	15.30390853	15.7721599	4.747893227
23	Kilifi South	41	Female	Norm	AA	22	chronic	0	0	0	0	0	0	0.574031293	1	0	MSP1	3	1	32612	0	33604	31620	16.08505387	14.9931153	4.513377434
23	Kilifi South	41	Female	Norm	AA	22	chronic	0	0	0	0	0	0	0.574031293	1	0	MSP10	2	0	58411.5	1555	58308	58515	13.19953255	15.83396481	4.766498359
23	Kilifi South	41	Female	Norm	AA	22	chronic	0	0	0	0	0	0	0.574031293	1	0	MSP11	2	0	58932	1555	58991	58873	13.53340483	15.84676361	4.77035118
23	Kilifi South	41	Female	Norm	AA	22	chronic	0	0	0	0	0	0	0.574031293	1	0	MSP2	2	0	52056.5	0	52174	51939	13.03353015	15.6677907	4.716474965
23	Kilifi South	41	Female	Norm	AA	22	chronic	0	0	0	0	0	0	0.574031293	1	0	MSP3	1	0	46334.5	0	47741	44928	12.5300045	15.49979918	4.665904481
23	Kilifi South	41	Female	Norm	AA	22	chronic	0	0	0	0	0	0	0.574031293	1	0	MSP3.5	3	1	59913	1555	60032	59794	13.44748369	15.87058145	4.777521066
23	Kilifi South	41	Female	Norm	AA	22	chronic	0	0	0	0	0	0	0.574031293	1	0	MSP3.6	1	0	1027.5	1555	979	1076	11.53724703	10.00492268	3.011781831
23	Kilifi South	41	Female	Norm	AA	22	chronic	0	0	0	0	0	0	0.574031293	1	0	MSP4	1	0	53043.5	1555	54128	51959	12.75604796	15.69488835	4.724632173
23	Kilifi South	41	Female	Norm	AA	22	chronic	0	0	0	0	0	0	0.574031293	1	0	MSP5	2	0	3722	0	3653	3791	12.34703956	11.86186234	3.570776369
23	Kilifi South	41	Female	Norm	AA	22	chronic	0	0	0	0	0	0	0.574031293	1	0	MSP6	2	0	59305	1555	59998	58612	13.39315706	15.85586612	4.77309131
23	Kilifi South	41	Female	Norm	AA	22	chronic	0	0	0	0	0	0	0.574031293	1	0	MSP7	3	1	55587.5	1555	55726	55449	17.37599901	15.76247288	4.744977142
23	Kilifi South	41	Female	Norm	AA	22	chronic	0	0	0	0	0	0	0.574031293	1	0	MSP8	3	1	58698.5	1555	58605	58792	14.00389887	15.84103602	4.768627003
23	Kilifi South	41	Female	Norm	AA	22	chronic	0	0	0	0	0	0	0.574031293	1	0	MSP9	3	1	58496	0	58476	58516	13.90091691	15.83605036	4.76712617
23	Kilifi South	41	Female	Norm	AA	22	chronic	0	0	0	0	0	0	0.574031293	1	0	MSRP3	3	1	5381.5	0	5672	5091	15.10808808	12.39379264	3.730903345
23	Kilifi South	41	Female	Norm	AA	22	chronic	0	0	0	0	0	0	0.574031293	1	0	MSRP4	3	1	57152.5	0	57249	57056	14.47535208	15.80252899	4.757035232
23	Kilifi South	41	Female	Norm	AA	22	chronic	0	0	0	0	0	0	0.574031293	1	0	MSRP5	3	1	20579.5	0	19898	21261	16.32629724	14.32892031	4.313434819
23	Kilifi South	41	Female	Norm	AA	22	chronic	0	0	0	0	0	0	0.574031293	1	0	MTRAP	2	0	59865	1555	59884	59846	13.14637227	15.86942516	4.777172987
23	Kilifi South	41	Female	Norm	AA	22	chronic	0	0	0	0	0	0	0.574031293	1	0	P113	3	1	57127	1555	56940	57314	14.18109522	15.80188515	4.756841418
23	Kilifi South	41	Female	Norm	AA	22	chronic	0	0	0	0	0	0	0.574031293	1	0	P12	3	1	454	0	342	566	13.07731339	8.826548487	2.657055853
23	Kilifi South	41	Female	Norm	AA	22	chronic	0	0	0	0	0	0	0.574031293	1	0	P38	2	0	2738	1555	2655	2821	12.58908503	11.41890673	3.437433444
23	Kilifi South	41	Female	Norm	AA	22	chronic	0	0	0	0	0	0	0.574031293	1	0	P41	3	1	58411	0	58355	58467	13.93401664	15.83395246	4.766494641
23	Kilifi South	41	Female	Norm	AA	22	chronic	0	0	0	0	0	0	0.574031293	1	0	PF10_0166	3	1	59654.5	1555	59603	59706	14.35445558	15.86434335	4.77564321
23	Kilifi South	41	Female	Norm	AA	22	chronic	0	0	0	0	0	0	0.574031293	1	0	PF210C	3	1	33469	1555	34780	32158	14.47761591	15.03053783	4.524642737
23	Kilifi South	41	Female	Norm	AA	22	chronic	0	0	0	0	0	0	0.574031293	1	0	PF34	3	1	15086	0	15006	15166	14.72525462	13.88092271	4.178574103
23	Kilifi South	41	Female	Norm	AA	22	chronic	0	0	0	0	0	0	0.574031293	1	0	PF3D7_0206200	3	1	59432.5	1555	59442	59423	14.14891923	15.85896445	4.774023999
23	Kilifi South	41	Female	Norm	AA	22	chronic	0	0	0	0	0	0	0.574031293	1	0	PF3D7_0525800(IMC1G)	3	1	9897	1555	10153	9641	15.10095016	13.27277556	3.99550357
23	Kilifi South	41	Female	Norm	AA	22	chronic	0	0	0	0	0	0	0.574031293	1	0	PF3D7_0606800	3	1	57104.5	0	55986	58223	14.49233967	15.80131682	4.756670333
23	Kilifi South	41	Female	Norm	AA	22	chronic	0	0	0	0	0	0	0.574031293	1	0	PF3D7_0629500_SEG2	1	0	-2.5	0	-326	321	11.79967486	#NUM!	#NUM!
23	Kilifi South	41	Female	Norm	AA	22	chronic	0	0	0	0	0	0	0.574031293	1	0	PF3D7_0730800.2	2	0	57688.5	1555	57806	57571	13.12379389	15.81599613	4.761089247
23	Kilifi South	41	Female	Norm	AA	22	chronic	0	0	0	0	0	0	0.574031293	1	0	PF3D7_0830500	3	1	54121	1555	55012	53230	14.64487056	15.72390088	4.733365813
23	Kilifi South	41	Female	Norm	AA	22	chronic	0	0	0	0	0	0	0.574031293	1	0	PF3D7_0831400	3	1	55186	0	55147	55225	15.47984373	15.7520147	4.741828917
23	Kilifi South	41	Female	Norm	AA	22	chronic	0	0	0	0	0	0	0.574031293	1	0	PF3D7_0925900	3	1	7268.5	0	7147	7390	16.00467638	12.82744195	3.861444795
23	Kilifi South	41	Female	Norm	AA	22	chronic	0	0	0	0	0	0	0.574031293	1	0	PF3D7_1025300	3	1	58707.5	1555	59435	57980	13.79717951	15.8412572	4.768693587
23	Kilifi South	41	Female	Norm	AA	22	chronic	0	0	0	0	0	0	0.574031293	1	0	PF3D7_1136200	3	1	56913	0	57294	56532	15.64135381	15.79647061	4.755211479
23	Kilifi South	41	Female	Norm	AA	22	chronic	0	0	0	0	0	0	0.574031293	1	0	PF3D7_1137300	3	1	4434	0	4104	4764	14.73646766	12.11439305	3.646795689
23	Kilifi South	41	Female	Norm	AA	22	chronic	0	0	0	0	0	0	0.574031293	1	0	PF3D7_1229300	3	1	685.5	0	705	666	13.4482118	9.421012856	2.836007459
23	Kilifi South	41	Female	Norm	AA	22	chronic	0	0	0	0	0	0	0.574031293	1	0	PF3D7_1237900	3	1	5116	0	5189	5043	15.57186489	12.32080055	3.708930536
23	Kilifi South	41	Female	Norm	AA	22	chronic	0	0	0	0	0	0	0.574031293	1	0	PF3D7_1252300	3	1	57669	0	57935	57403	14.69231386	15.81550839	4.760942421
23	Kilifi South	41	Female	Norm	AA	22	chronic	0	0	0	0	0	0	0.574031293	1	0	PF3D7_1345100	3	1	4976	0	5103	4849	13.5243264	12.28077077	3.696880372
23	Kilifi South	41	Female	Norm	AA	22	chronic	0	0	0	0	0	0	0.574031293	1	0	PF3D7_1401600(PHISTB)	3	1	56428.5	0	56192	56665	15.74721953	15.78413638	4.751498506
23	Kilifi South	41	Female	Norm	AA	22	chronic	0	0	0	0	0	0	0.574031293	1	0	PF3D7_1460600(ISP3)	3	1	11593.5	0	11173	12014	13.92997422	13.50102855	4.064214566
23	Kilifi South	41	Female	Norm	AA	22	chronic	0	0	0	0	0	0	0.574031293	1	0	PF3D7_1462300	3	1	4688.5	1555	4404	4973	15.04389413	12.19491072	3.67103392
23	Kilifi South	41	Female	Norm	AA	22	chronic	0	0	0	0	0	0	0.574031293	1	0	PF92	3	1	6570	1555	6447	6693	14.81815702	12.68167766	3.81756537
23	Kilifi South	41	Female	Norm	AA	22	chronic	0	0	0	0	0	0	0.574031293	1	0	PFA0135W	1	0	1003	1555	813	1193	11.09154297	9.970105891	3.001300933
23	Kilifi South	41	Female	Norm	AA	22	chronic	0	0	0	0	0	0	0.574031293	1	0	PFSEA	3	1	59097	1555	58840	59354	13.52493037	15.85079727	4.771565435
23	Kilifi South	41	Female	Norm	AA	22	chronic	0	0	0	0	0	0	0.574031293	1	0	PTEX150	3	1	58630	0	58435	58825	16.39342123	15.83935144	4.768119894
23	Kilifi South	41	Female	Norm	AA	22	chronic	0	0	0	0	0	0	0.574031293	1	0	RAMA	3	1	13679	0	12089	15269	14.60822981	13.73967515	4.13605435
23	Kilifi South	41	Female	Norm	AA	22	chronic	0	0	0	0	0	0	0.574031293	1	0	RH1	2	0	-355.5	0	-722	11	12.26015441	#NUM!	#NUM!
23	Kilifi South	41	Female	Norm	AA	22	chronic	0	0	0	0	0	0	0.574031293	1	0	RH5	3	1	9945.5	1555	10838	9053	14.57402352	13.27982819	3.997626622
23	Kilifi South	41	Female	Norm	AA	22	chronic	0	0	0	0	0	0	0.574031293	1	0	RHOP3	3	1	56661	0	56753	56569	15.09131139	15.79006844	4.753284235
23	Kilifi South	41	Female	Norm	AA	22	chronic	0	0	0	0	0	0	0.574031293	1	0	RIPR	3	1	7152.5	1555	7628	6677	14.82609726	12.80423188	3.854457866
23	Kilifi South	41	Female	Norm	AA	22	chronic	0	0	0	0	0	0	0.574031293	1	0	SEG1	3	1	28796.5	0	29068	28525	14.3168792	14.81360585	4.459339706
23	Kilifi South	41	Female	Norm	AA	22	chronic	0	0	0	0	0	0	0.574031293	1	0	SERA2	3	1	58649	0	58661	58637	14.96716408	15.83981889	4.768260612
23	Kilifi South	41	Female	Norm	AA	22	chronic	0	0	0	0	0	0	0.574031293	1	0	SERA3	3	1	15609	0	15223	15995	16.47465236	13.93009049	4.193375081
23	Kilifi South	41	Female	Norm	AA	22	chronic	0	0	0	0	0	0	0.574031293	1	0	SERA4	3	1	59813.5	1555	60052	59575	15.36702125	15.86818352	4.776799216
23	Kilifi South	41	Female	Norm	AA	22	chronic	0	0	0	0	0	0	0.574031293	1	0	SERA7	3	1	3920	1555	3834	4006	14.34220238	11.93663794	3.593286067
23	Kilifi South	41	Female	Norm	AA	22	chronic	0	0	0	0	0	0	0.574031293	1	0	SERA9	2	0	57369.5	0	57663	57076	13.43882513	15.80799632	4.758681065
23	Kilifi South	41	Female	Norm	AA	22	chronic	0	0	0	0	0	0	0.574031293	1	0	SPATR	3	1	38281.5	0	36661	39902	14.55131172	15.22435974	4.582988947
23	Kilifi South	41	Female	Norm	AA	22	chronic	0	0	0	0	0	0	0.574031293	1	0	TLP	3	1	8336.5	0	7927	8746	13.840789	13.02522609	3.920983755
24	Kilifi South	42	Female	Het	AA	22	chronic	0	0	0	0	0	0	2.09691	0	1	PF3D7_1105200	3	1	36115	540	36524	35706	13.92043854	15.14031055	4.557687619
24	Kilifi South	42	Female	Het	AA	22	chronic	0	0	0	0	0	0	2.09691	0	1	PF3D7_1455300	3	1	5937	540	5909	5965	15.38899776	12.5355184	3.773567049
24	Kilifi South	42	Female	Het	AA	22	chronic	0	0	0	0	0	0	2.09691	0	1	AARP	3	1	59642	538	59541	59743	13.18519863	15.86404102	4.775552198
24	Kilifi South	42	Female	Het	AA	22	chronic	0	0	0	0	0	0	2.09691	0	1	AMA1	3	1	59205	538	59178	59232	13.33253199	15.8534314	4.772358385
24	Kilifi South	42	Female	Het	AA	22	chronic	0	0	0	0	0	0	2.09691	0	1	ASP	2	0	56799	540	56810	56788	13.17035314	15.79357791	4.75434069
24	Kilifi South	42	Female	Het	AA	22	chronic	0	0	0	0	0	0	2.09691	0	1	CLAG3.2	3	1	4349	540	4125	4573	13.67928153	12.08646799	3.638389408
24	Kilifi South	42	Female	Het	AA	22	chronic	0	0	0	0	0	0	2.09691	0	1	EBA140	2	0	56816.5	540	56892	56741	13.09990452	15.79402234	4.754474477
24	Kilifi South	42	Female	Het	AA	22	chronic	0	0	0	0	0	0	2.09691	0	1	EBA175	1	0	30545.5	538	30503	30588	12.13641502	14.89867224	4.484947239
24	Kilifi South	42	Female	Het	AA	22	chronic	0	0	0	0	0	0	2.09691	0	1	EBA181	3	1	58877	538	58704	59050	13.80009037	15.84541654	4.769945673
24	Kilifi South	42	Female	Het	AA	22	chronic	0	0	0	0	0	0	2.09691	0	1	ETRAMP10.2	3	1	14650	540	14617	14683	13.79867448	13.83861304	4.165837625
24	Kilifi South	42	Female	Het	AA	22	chronic	0	0	0	0	0	0	2.09691	0	1	GAMA	3	1	32954.5	540	32395	33514	14.47979396	15.00818786	4.517914727
24	Kilifi South	42	Female	Het	AA	22	chronic	0	0	0	0	0	0	2.09691	0	1	MSP1	3	1	8824.5	540	8620	9029	13.95843507	13.10729882	3.945690107
24	Kilifi South	42	Female	Het	AA	22	chronic	0	0	0	0	0	0	2.09691	0	1	MSP10	3	1	59664.5	538	59779	59550	13.30772931	15.86458517	4.775716006
24	Kilifi South	42	Female	Het	AA	22	chronic	0	0	0	0	0	0	2.09691	0	1	MSP11	2	0	56796.5	540	56897	56696	13.49327038	15.79351441	4.754321574
24	Kilifi South	42	Female	Het	AA	22	chronic	0	0	0	0	0	0	2.09691	0	1	MSP2	3	1	59286	538	59418	59154	13.35132959	15.85540384	4.77295215
24	Kilifi South	42	Female	Het	AA	22	chronic	0	0	0	0	0	0	2.09691	0	1	MSP3	2	0	54634.5	540	54651	54618	13.00544644	15.73752464	4.737466973
24	Kilifi South	42	Female	Het	AA	22	chronic	0	0	0	0	0	0	2.09691	0	1	MSP3.5	3	1	60141	538	60175	60107	13.50517094	15.87606124	4.779170645
24	Kilifi South	42	Female	Het	AA	22	chronic	0	0	0	0	0	0	2.09691	0	1	MSP3.6	3	1	2587	540	2755	2419	13.77281407	11.33706434	3.412796429
24	Kilifi South	42	Female	Het	AA	22	chronic	0	0	0	0	0	0	2.09691	0	1	MSP4	3	1	59787.5	538	59712	59863	13.24797646	15.86755627	4.776610394
24	Kilifi South	42	Female	Het	AA	22	chronic	0	0	0	0	0	0	2.09691	0	1	MSP5	3	1	60027	538	60012	60042	15.77168466	15.87332395	4.778346639
24	Kilifi South	42	Female	Het	AA	22	chronic	0	0	0	0	0	0	2.09691	0	1	MSP6	3	1	60106.5	538	60149	60064	13.47281726	15.87523339	4.77892144
24	Kilifi South	42	Female	Het	AA	22	chronic	0	0	0	0	0	0	2.09691	0	1	MSP7	2	0	1049	540	1010	1088	12.22816849	10.03479896	3.020775488
24	Kilifi South	42	Female	Het	AA	22	chronic	0	0	0	0	0	0	2.09691	0	1	MSP8	3	1	53500.5	540	54000	53001	13.86299579	15.70726475	4.728357841
24	Kilifi South	42	Female	Het	AA	22	chronic	0	0	0	0	0	0	2.09691	0	1	MSP9	3	1	58930.5	538	58649	59212	13.89733148	15.84672689	4.770340126
24	Kilifi South	42	Female	Het	AA	22	chronic	0	0	0	0	0	0	2.09691	0	1	MSRP3	1	0	390.5	538	403	378	11.78824099	8.609178738	2.591621038
24	Kilifi South	42	Female	Het	AA	22	chronic	0	0	0	0	0	0	2.09691	0	1	MSRP4	3	1	56521.5	540	56533	56510	14.44235891	15.78651213	4.752213679
24	Kilifi South	42	Female	Het	AA	22	chronic	0	0	0	0	0	0	2.09691	0	1	MSRP5	3	1	4432.5	540	4532	4333	13.65913487	12.11390492	3.646648744
24	Kilifi South	42	Female	Het	AA	22	chronic	0	0	0	0	0	0	2.09691	0	1	MTRAP	3	1	60298.5	538	60284	60313	13.23544135	15.87983449	4.780306509
24	Kilifi South	42	Female	Het	AA	22	chronic	0	0	0	0	0	0	2.09691	0	1	P113	3	1	59604.5	538	59845	59364	14.27968144	15.86313363	4.775279049
24	Kilifi South	42	Female	Het	AA	22	chronic	0	0	0	0	0	0	2.09691	0	1	P12	3	1	2743.5	540	2603	2884	14.45133763	11.42180186	3.438304965
24	Kilifi South	42	Female	Het	AA	22	chronic	0	0	0	0	0	0	2.09691	0	1	P38	3	1	5686	540	5452	5920	14.86707278	12.47319838	3.754806855
24	Kilifi South	42	Female	Het	AA	22	chronic	0	0	0	0	0	0	2.09691	0	1	P41	3	1	58286	538	57980	58592	13.9130918	15.83086178	4.765564252
24	Kilifi South	42	Female	Het	AA	22	chronic	0	0	0	0	0	0	2.09691	0	1	PF10_0166	3	1	60042	538	60089	59995	14.39670144	15.87368441	4.77845515
24	Kilifi South	42	Female	Het	AA	22	chronic	0	0	0	0	0	0	2.09691	0	1	PF210C	3	1	29571	538	29583	29559	14.31919159	14.85189541	4.470866011
24	Kilifi South	42	Female	Het	AA	22	chronic	0	0	0	0	0	0	2.09691	0	1	PF34	3	1	9033	540	8801	9265	13.68512923	13.14098949	3.95583201
24	Kilifi South	42	Female	Het	AA	22	chronic	0	0	0	0	0	0	2.09691	0	1	PF3D7_0206200	3	1	59450.5	538	60256	58645	14.18277599	15.85940132	4.774155512
24	Kilifi South	42	Female	Het	AA	22	chronic	0	0	0	0	0	0	2.09691	0	1	PF3D7_0525800(IMC1G)	2	0	1888	540	1777	1999	12.78125373	10.88264305	3.27600199
24	Kilifi South	42	Female	Het	AA	22	chronic	0	0	0	0	0	0	2.09691	0	1	PF3D7_0606800	3	1	59324	538	59076	59572	14.53992095	15.85632826	4.773230426
24	Kilifi South	42	Female	Het	AA	22	chronic	0	0	0	0	0	0	2.09691	0	1	PF3D7_0629500_SEG2	3	1	3841	538	3710	3972	14.71659122	11.90726625	3.584444307
24	Kilifi South	42	Female	Het	AA	22	chronic	0	0	0	0	0	0	2.09691	0	1	PF3D7_0730800.2	3	1	59471	538	59462	59480	13.30311357	15.85989871	4.774305241
24	Kilifi South	42	Female	Het	AA	22	chronic	0	0	0	0	0	0	2.09691	0	1	PF3D7_0830500	3	1	40692.5	540	41060	40325	14.13826237	15.3124753	4.609514372
24	Kilifi South	42	Female	Het	AA	22	chronic	0	0	0	0	0	0	2.09691	0	1	PF3D7_0831400	3	1	20821	540	20909	20733	13.86079195	14.34575174	4.318501584
24	Kilifi South	42	Female	Het	AA	22	chronic	0	0	0	0	0	0	2.09691	0	1	PF3D7_0925900	3	1	1359	540	1491	1227	13.52706106	10.40832974	3.133219457
24	Kilifi South	42	Female	Het	AA	22	chronic	0	0	0	0	0	0	2.09691	0	1	PF3D7_1025300	3	1	58519.5	538	60086	56953	13.82438569	15.83662982	4.767300607
24	Kilifi South	42	Female	Het	AA	22	chronic	0	0	0	0	0	0	2.09691	0	1	PF3D7_1136200	2	0	6681.5	540	6720	6643	12.45404513	12.70595631	3.824873973
24	Kilifi South	42	Female	Het	AA	22	chronic	0	0	0	0	0	0	2.09691	0	1	PF3D7_1137300	1	0	1092.5	538	1105	1080	11.96514602	10.09341756	3.038421446
24	Kilifi South	42	Female	Het	AA	22	chronic	0	0	0	0	0	0	2.09691	0	1	PF3D7_1229300	3	1	1381.5	540	1415	1348	13.64461914	10.43201985	3.140350889
24	Kilifi South	42	Female	Het	AA	22	chronic	0	0	0	0	0	0	2.09691	0	1	PF3D7_1237900	2	0	1046	538	1072	1020	12.46913595	10.03066714	3.019531685
24	Kilifi South	42	Female	Het	AA	22	chronic	0	0	0	0	0	0	2.09691	0	1	PF3D7_1252300	3	1	59955.5	538	59962	59949	14.73968393	15.87160448	4.777829029
24	Kilifi South	42	Female	Het	AA	22	chronic	0	0	0	0	0	0	2.09691	0	1	PF3D7_1345100	3	1	6374.5	540	6911	5838	13.79021858	12.63809647	3.804446125
24	Kilifi South	42	Female	Het	AA	22	chronic	0	0	0	0	0	0	2.09691	0	1	PF3D7_1401600(PHISTB)	3	1	37476.5	540	36750	38203	15.09015631	15.1936986	4.573759025
24	Kilifi South	42	Female	Het	AA	22	chronic	0	0	0	0	0	0	2.09691	0	1	PF3D7_1460600(ISP3)	2	0	8598	540	8345	8851	13.25025607	13.06978539	3.934397441
24	Kilifi South	42	Female	Het	AA	22	chronic	0	0	0	0	0	0	2.09691	0	1	PF3D7_1462300	2	0	1245	540	1562	928	13.09712392	10.28193003	3.095169351
24	Kilifi South	42	Female	Het	AA	22	chronic	0	0	0	0	0	0	2.09691	0	1	PF92	2	0	2033	540	2128	1938	12.91799217	10.9893945	3.308137379
24	Kilifi South	42	Female	Het	AA	22	chronic	0	0	0	0	0	0	2.09691	0	1	PFA0135W	3	1	1877	540	1837	1917	13.61459496	10.87421293	3.273464273
24	Kilifi South	42	Female	Het	AA	22	chronic	0	0	0	0	0	0	2.09691	0	1	PFSEA	2	0	55876.5	540	56302	55451	13.41860203	15.76995404	4.747229195
24	Kilifi South	42	Female	Het	AA	22	chronic	0	0	0	0	0	0	2.09691	0	1	PTEX150	2	0	7047.5	540	7137	6958	13.22011111	12.78289586	3.848035085
24	Kilifi South	42	Female	Het	AA	22	chronic	0	0	0	0	0	0	2.09691	0	1	RAMA	3	1	19224	540	18574	19874	15.08775711	14.23062093	4.283843758
24	Kilifi South	42	Female	Het	AA	22	chronic	0	0	0	0	0	0	2.09691	0	1	RH1	3	1	934.5	540	809	1060	13.53252946	9.868050854	2.970579306
24	Kilifi South	42	Female	Het	AA	22	chronic	0	0	0	0	0	0	2.09691	0	1	RH5	2	0	2660.5	538	2414	2907	12.48320209	11.37748169	3.424963263
24	Kilifi South	42	Female	Het	AA	22	chronic	0	0	0	0	0	0	2.09691	0	1	RHOP3	2	0	8567	540	8484	8650	12.48811206	13.06457437	3.932828767
24	Kilifi South	42	Female	Het	AA	22	chronic	0	0	0	0	0	0	2.09691	0	1	RIPR	3	1	5212	540	5499	4925	14.52773658	12.34762137	3.717004407
24	Kilifi South	42	Female	Het	AA	22	chronic	0	0	0	0	0	0	2.09691	0	1	SEG1	3	1	21804	540	21480	22128	13.7257951	14.4123052	4.338536173
24	Kilifi South	42	Female	Het	AA	22	chronic	0	0	0	0	0	0	2.09691	0	1	SERA2	3	1	59235	538	59488	58982	14.96842396	15.85416225	4.772578393
24	Kilifi South	42	Female	Het	AA	22	chronic	0	0	0	0	0	0	2.09691	0	1	SERA3	3	1	3230	540	3204	3256	13.9840194	11.65731845	3.509202522
24	Kilifi South	42	Female	Het	AA	22	chronic	0	0	0	0	0	0	2.09691	0	1	SERA4	2	0	6119	540	5602	6636	12.42935221	12.57908018	3.786680453
24	Kilifi South	42	Female	Het	AA	22	chronic	0	0	0	0	0	0	2.09691	0	1	SERA7	3	1	5323	540	5638	5008	15.31031397	12.37802385	3.726156466
24	Kilifi South	42	Female	Het	AA	22	chronic	0	0	0	0	0	0	2.09691	0	1	SERA9	3	1	59918.5	538	59913	59924	13.52061292	15.87071389	4.777560933
24	Kilifi South	42	Female	Het	AA	22	chronic	0	0	0	0	0	0	2.09691	0	1	SPATR	3	1	22656.5	540	25106	20207	13.68047035	14.46763739	4.35519282
24	Kilifi South	42	Female	Het	AA	22	chronic	0	0	0	0	0	0	2.09691	0	1	TLP	3	1	9847.5	540	9436	10259	14.02885818	13.2655418	3.993325989
25	Kilifi South	35	Male	Het	AA	22	chronic	0	0	0	0	0	0	0.574031293	1	0	PF3D7_1105200	2	0	27539	875.5	27452	27626	13.56122605	14.74918855	4.439948166
25	Kilifi South	35	Male	Het	AA	22	chronic	0	0	0	0	0	0	0.574031293	1	0	PF3D7_1455300	3	1	2583	875.5	2753	2413	13.53215421	11.33483193	3.412124406
25	Kilifi South	35	Male	Het	AA	22	chronic	0	0	0	0	0	0	0.574031293	1	0	AARP	1	0	27265.5	875.5	27338	27193	12.25337954	14.73478899	4.435613466
25	Kilifi South	35	Male	Het	AA	22	chronic	0	0	0	0	0	0	0.574031293	1	0	AMA1	1	0	28799	875.5	28122	29476	12.74254575	14.8137311	4.459377408
25	Kilifi South	35	Male	Het	AA	22	chronic	0	0	0	0	0	0	0.574031293	1	0	ASP	1	0	27226	875.5	27572	26880	12.41559228	14.73269742	4.43498384
25	Kilifi South	35	Male	Het	AA	22	chronic	0	0	0	0	0	0	0.574031293	1	0	CLAG3.2	3	1	17430	875.5	14820	20040	14.87270154	14.08928495	4.241297387
25	Kilifi South	35	Male	Het	AA	22	chronic	0	0	0	0	0	0	0.574031293	1	0	EBA140	1	0	26445.5	875.5	26202	26689	12.56019497	14.69073463	4.422351783
25	Kilifi South	35	Male	Het	AA	22	chronic	0	0	0	0	0	0	0.574031293	1	0	EBA175	2	0	29541	875.5	29134	29948	12.99228378	14.85043104	4.470425193
25	Kilifi South	35	Male	Het	AA	22	chronic	0	0	0	0	0	0	0.574031293	1	0	EBA181	2	0	27220.5	875.5	26888	27553	13.01191655	14.73240595	4.434896098
25	Kilifi South	35	Male	Het	AA	22	chronic	0	0	0	0	0	0	0.574031293	1	0	ETRAMP10.2	3	1	26108.5	875.5	27748	24469	14.44204837	14.67223195	4.416781921
25	Kilifi South	35	Male	Het	AA	22	chronic	0	0	0	0	0	0	0.574031293	1	0	GAMA	2	0	29414	875.5	29147	29681	13.28756571	14.84421537	4.468554088
25	Kilifi South	35	Male	Het	AA	22	chronic	0	0	0	0	0	0	0.574031293	1	0	MSP1	2	0	10153.5	875.5	10854	9453	13.53921723	13.3096895	4.006615773
25	Kilifi South	35	Male	Het	AA	22	chronic	0	0	0	0	0	0	0.574031293	1	0	MSP10	1	0	28457.5	875.5	28259	28656	12.66973935	14.79652131	4.454196745
25	Kilifi South	35	Male	Het	AA	22	chronic	0	0	0	0	0	0	0.574031293	1	0	MSP11	1	0	27091	875.5	26531	27651	12.62475435	14.72552603	4.432825036
25	Kilifi South	35	Male	Het	AA	22	chronic	0	0	0	0	0	0	0.574031293	1	0	MSP2	2	0	31084.5	875.5	31324	30845	13.124401	14.92390775	4.492543886
25	Kilifi South	35	Male	Het	AA	22	chronic	0	0	0	0	0	0	0.574031293	1	0	MSP3	1	0	28843	875.5	28745	28941	12.5359382	14.81593361	4.46004043
25	Kilifi South	35	Male	Het	AA	22	chronic	0	0	0	0	0	0	0.574031293	1	0	MSP3.5	1	0	27025	875.5	26506	27544	12.51307397	14.722007	4.431765703
25	Kilifi South	35	Male	Het	AA	22	chronic	0	0	0	0	0	0	0.574031293	1	0	MSP3.6	3	1	6993	875.5	6254	7732	13.65914337	12.77169579	3.844663528
25	Kilifi South	35	Male	Het	AA	22	chronic	0	0	0	0	0	0	0.574031293	1	0	MSP4	1	0	26114.5	875.5	25419	26810	12.45322232	14.67256346	4.416881715
25	Kilifi South	35	Male	Het	AA	22	chronic	0	0	0	0	0	0	0.574031293	1	0	MSP5	3	1	24470.5	875.5	25531	23410	14.24523243	14.57875596	4.388642843
25	Kilifi South	35	Male	Het	AA	22	chronic	0	0	0	0	0	0	0.574031293	1	0	MSP6	1	0	26944.5	875.5	27266	26623	12.5447469	14.71770319	4.430470129
25	Kilifi South	35	Male	Het	AA	22	chronic	0	0	0	0	0	0	0.574031293	1	0	MSP7	2	0	1410	875.5	271	2549	12.6955047	10.46147945	3.149219113
25	Kilifi South	35	Male	Het	AA	22	chronic	0	0	0	0	0	0	0.574031293	1	0	MSP8	2	0	30255	875.5	30194	30316	12.90654849	14.88488596	4.480797157
25	Kilifi South	35	Male	Het	AA	22	chronic	0	0	0	0	0	0	0.574031293	1	0	MSP9	1	0	24609.5	875.5	23325	25894	12.60760958	14.58692773	4.39110279
25	Kilifi South	35	Male	Het	AA	22	chronic	0	0	0	0	0	0	0.574031293	1	0	MSRP3	3	1	11203.5	875.5	10920	11487	14.19299458	13.45166188	4.049353718
25	Kilifi South	35	Male	Het	AA	22	chronic	0	0	0	0	0	0	0.574031293	1	0	MSRP4	2	0	28382	875.5	28295	28469	13.30861312	14.79268864	4.453042996
25	Kilifi South	35	Male	Het	AA	22	chronic	0	0	0	0	0	0	0.574031293	1	0	MSRP5	3	1	10903	875.5	11345	10461	14.11320355	13.41243753	4.037546012
25	Kilifi South	35	Male	Het	AA	22	chronic	0	0	0	0	0	0	0.574031293	1	0	MTRAP	1	0	27704.5	875.5	28366	27043	12.2797166	14.75783271	4.442550317
25	Kilifi South	35	Male	Het	AA	22	chronic	0	0	0	0	0	0	0.574031293	1	0	P113	2	0	12855	875.5	13689	12021	12.78288262	13.65004199	4.109072081
25	Kilifi South	35	Male	Het	AA	22	chronic	0	0	0	0	0	0	0.574031293	1	0	P12	3	1	2810	875.5	4665	955	13.45825761	11.45635442	3.44870632
25	Kilifi South	35	Male	Het	AA	22	chronic	0	0	0	0	0	0	0.574031293	1	0	P38	3	1	18787	875.5	18681	18893	14.10361699	14.19744709	4.273857435
25	Kilifi South	35	Male	Het	AA	22	chronic	0	0	0	0	0	0	0.574031293	1	0	P41	2	0	25554.5	875.5	25542	25567	13.22524068	14.64128974	4.407467388
25	Kilifi South	35	Male	Het	AA	22	chronic	0	0	0	0	0	0	0.574031293	1	0	PF10_0166	2	0	24996	875.5	26658	23334	12.95175415	14.60940962	4.397870516
25	Kilifi South	35	Male	Het	AA	22	chronic	0	0	0	0	0	0	0.574031293	1	0	PF210C	3	1	27680.5	875.5	27865	27496	13.9345555	14.75658238	4.442173931
25	Kilifi South	35	Male	Het	AA	22	chronic	0	0	0	0	0	0	0.574031293	1	0	PF34	3	1	14087.5	875.5	12552	15623	13.75714343	13.78212799	4.148833929
25	Kilifi South	35	Male	Het	AA	22	chronic	0	0	0	0	0	0	0.574031293	1	0	PF3D7_0206200	2	0	24306.5	875.5	21426	27187	12.92135888	14.56905455	4.385722427
25	Kilifi South	35	Male	Het	AA	22	chronic	0	0	0	0	0	0	0.574031293	1	0	PF3D7_0525800(IMC1G)	3	1	4917	875.5	5042	4792	13.92788504	12.26356264	3.691700208
25	Kilifi South	35	Male	Het	AA	22	chronic	0	0	0	0	0	0	0.574031293	1	0	PF3D7_0606800	2	0	29303.5	875.5	29466	29141	13.81183334	14.83878537	4.466919495
25	Kilifi South	35	Male	Het	AA	22	chronic	0	0	0	0	0	0	0.574031293	1	0	PF3D7_0629500_SEG2	3	1	8737.5	875.5	8526	8949	13.79663763	13.09300484	3.941387189
25	Kilifi South	35	Male	Het	AA	22	chronic	0	0	0	0	0	0	0.574031293	1	0	PF3D7_0730800.2	1	0	30894.5	875.5	30941	30848	12.62017037	14.9150624	4.489881171
25	Kilifi South	35	Male	Het	AA	22	chronic	0	0	0	0	0	0	0.574031293	1	0	PF3D7_0830500	2	0	29407	875.5	29536	29278	13.61395306	14.84387199	4.468450722
25	Kilifi South	35	Male	Het	AA	22	chronic	0	0	0	0	0	0	0.574031293	1	0	PF3D7_0831400	2	0	29608.5	875.5	29446	29771	13.50768219	14.85372378	4.471416406
25	Kilifi South	35	Male	Het	AA	22	chronic	0	0	0	0	0	0	0.574031293	1	0	PF3D7_0925900	3	1	2079.5	875.5	2577	1582	13.14407237	11.02202097	3.317958925
25	Kilifi South	35	Male	Het	AA	22	chronic	0	0	0	0	0	0	0.574031293	1	0	PF3D7_1025300	2	0	27872	875.5	27863	27881	13.08307038	14.76652891	4.445168133
25	Kilifi South	35	Male	Het	AA	22	chronic	0	0	0	0	0	0	0.574031293	1	0	PF3D7_1136200	2	0	28761.5	875.5	28676	28847	13.82417744	14.8118513	4.458811532
25	Kilifi South	35	Male	Het	AA	22	chronic	0	0	0	0	0	0	0.574031293	1	0	PF3D7_1137300	3	1	15746.5	875.5	17121	14372	14.65783903	13.94274357	4.197184038
25	Kilifi South	35	Male	Het	AA	22	chronic	0	0	0	0	0	0	0.574031293	1	0	PF3D7_1229300	3	1	3320	875.5	3058	3582	14.33537136	11.69696753	3.521138084
25	Kilifi South	35	Male	Het	AA	22	chronic	0	0	0	0	0	0	0.574031293	1	0	PF3D7_1237900	3	1	2524	875.5	2813	2235	13.83180663	11.30149619	3.402089351
25	Kilifi South	35	Male	Het	AA	22	chronic	0	0	0	0	0	0	0.574031293	1	0	PF3D7_1252300	2	0	27226	875.5	27762	26690	13.61661522	14.73269742	4.43498384
25	Kilifi South	35	Male	Het	AA	22	chronic	0	0	0	0	0	0	0.574031293	1	0	PF3D7_1345100	3	1	23766.5	875.5	23281	24252	15.05694271	14.53664184	4.37596523
25	Kilifi South	35	Male	Het	AA	22	chronic	0	0	0	0	0	0	0.574031293	1	0	PF3D7_1401600(PHISTB)	3	1	32375	875.5	32568	32182	14.40989265	14.98259257	4.510209777
25	Kilifi South	35	Male	Het	AA	22	chronic	0	0	0	0	0	0	0.574031293	1	0	PF3D7_1460600(ISP3)	3	1	21962	875.5	21646	22278	14.46328484	14.42272182	4.341671887
25	Kilifi South	35	Male	Het	AA	22	chronic	0	0	0	0	0	0	0.574031293	1	0	PF3D7_1462300	3	1	2610	875.5	3469	1751	14.16010613	11.34983409	3.416640507
25	Kilifi South	35	Male	Het	AA	22	chronic	0	0	0	0	0	0	0.574031293	1	0	PF92	3	1	17494.5	875.5	18867	16122	14.39204977	14.09461381	4.242901535
25	Kilifi South	35	Male	Het	AA	22	chronic	0	0	0	0	0	0	0.574031293	1	0	PFA0135W	3	1	6853.5	875.5	6050	7657	13.93817684	12.74262523	3.835912417
25	Kilifi South	35	Male	Het	AA	22	chronic	0	0	0	0	0	0	0.574031293	1	0	PFSEA	2	0	26765	875.5	27148	26382	12.95355155	14.70806003	4.427567248
25	Kilifi South	35	Male	Het	AA	22	chronic	0	0	0	0	0	0	0.574031293	1	0	PTEX150	3	1	27244.5	875.5	28098	26391	14.25011991	14.73367739	4.435278842
25	Kilifi South	35	Male	Het	AA	22	chronic	0	0	0	0	0	0	0.574031293	1	0	RAMA	2	0	14143.5	875.5	14032	14255	13.40387433	13.78785156	4.150556895
25	Kilifi South	35	Male	Het	AA	22	chronic	0	0	0	0	0	0	0.574031293	1	0	RH1	3	1	1470.5	875.5	333	2608	13.59615133	10.52209107	3.167465029
25	Kilifi South	35	Male	Het	AA	22	chronic	0	0	0	0	0	0	0.574031293	1	0	RH5	2	0	28405	875.5	29005	27805	13.13379764	14.79385728	4.453394794
25	Kilifi South	35	Male	Het	AA	22	chronic	0	0	0	0	0	0	0.574031293	1	0	RHOP3	2	0	7604	875.5	6879	8329	12.91798269	12.89254282	3.881042108
25	Kilifi South	35	Male	Het	AA	22	chronic	0	0	0	0	0	0	0.574031293	1	0	RIPR	3	1	9193.5	875.5	6206	12181	14.40136627	13.16639849	3.96348088
25	Kilifi South	35	Male	Het	AA	22	chronic	0	0	0	0	0	0	0.574031293	1	0	SEG1	2	0	29852.5	875.5	29299	30406	13.19529686	14.86556413	4.474980707
25	Kilifi South	35	Male	Het	AA	22	chronic	0	0	0	0	0	0	0.574031293	1	0	SERA2	2	0	28099	875.5	28572	27626	14.01328363	14.77823117	4.448690864
25	Kilifi South	35	Male	Het	AA	22	chronic	0	0	0	0	0	0	0.574031293	1	0	SERA3	3	1	3234	875.5	2496	3972	13.48306539	11.65910396	3.509740016
25	Kilifi South	35	Male	Het	AA	22	chronic	0	0	0	0	0	0	0.574031293	1	0	SERA4	2	0	6396	875.5	5708	7084	12.60981922	12.64295422	3.805908455
25	Kilifi South	35	Male	Het	AA	22	chronic	0	0	0	0	0	0	0.574031293	1	0	SERA7	3	1	6784.5	875.5	6076	7493	14.1927816	12.72802678	3.831517847
25	Kilifi South	35	Male	Het	AA	22	chronic	0	0	0	0	0	0	0.574031293	1	0	SERA9	1	0	27389	875.5	27153	27625	12.9504678	14.74130897	4.437576176
25	Kilifi South	35	Male	Het	AA	22	chronic	0	0	0	0	0	0	0.574031293	1	0	SPATR	2	0	28341.5	875.5	27731	28952	13.36042428	14.7906285	4.452422832
25	Kilifi South	35	Male	Het	AA	22	chronic	0	0	0	0	0	0	0.574031293	1	0	TLP	3	1	27227.5	875.5	27846	26609	14.83655019	14.7327769	4.435007767
26	Kilifi South	31	Female	Het	AA	19.5	febrile	1	0	0	0	0	0	0.995196283	0	1	PF3D7_1105200	2	0	19798.5	38.5	19321	20276	12.83937697	14.27310351	4.296632288
26	Kilifi South	31	Female	Het	AA	19.5	febrile	1	0	0	0	0	0	0.995196283	0	1	PF3D7_1455300	3	1	3715.5	38.5	3817	3614	14.85615408	11.85934065	3.570017266
26	Kilifi South	31	Female	Het	AA	19.5	febrile	1	0	0	0	0	0	0.995196283	0	1	AARP	2	0	58209.5	2311.5	58222	58197	12.88242398	15.828967	4.764993869
26	Kilifi South	31	Female	Het	AA	19.5	febrile	1	0	0	0	0	0	0.995196283	0	1	AMA1	2	0	53578	38.5	53944	53212	13.00624256	15.70935311	4.728986498
26	Kilifi South	31	Female	Het	AA	19.5	febrile	1	0	0	0	0	0	0.995196283	0	1	ASP	2	0	58236.5	2311.5	58411	58062	13.1500436	15.82963603	4.765195266
26	Kilifi South	31	Female	Het	AA	19.5	febrile	1	0	0	0	0	0	0.995196283	0	1	CLAG3.2	3	1	7070.5	2311.5	6818	7323	14.04789013	12.78759653	3.849450127
26	Kilifi South	31	Female	Het	AA	19.5	febrile	1	0	0	0	0	0	0.995196283	0	1	EBA140	2	0	56128.5	38.5	56148	56109	13.0895108	15.77644588	4.749183436
26	Kilifi South	31	Female	Het	AA	19.5	febrile	1	0	0	0	0	0	0.995196283	0	1	EBA175	2	0	53249.5	38.5	53193	53306	13.45721306	15.70048036	4.726315534
26	Kilifi South	31	Female	Het	AA	19.5	febrile	1	0	0	0	0	0	0.995196283	0	1	EBA181	1	0	32485.5	38.5	31773	33198	12.60591142	14.98750829	4.511689556
26	Kilifi South	31	Female	Het	AA	19.5	febrile	1	0	0	0	0	0	0.995196283	0	1	ETRAMP10.2	3	1	16044.5	38.5	15421	16668	14.01499227	13.96979121	4.205326188
26	Kilifi South	31	Female	Het	AA	19.5	febrile	1	0	0	0	0	0	0.995196283	0	1	GAMA	3	1	55420.5	38.5	55382	55459	15.28824132	15.75813211	4.74367044
26	Kilifi South	31	Female	Het	AA	19.5	febrile	1	0	0	0	0	0	0.995196283	0	1	MSP1	2	0	6035.5	38.5	5982	6089	13.45629105	12.55925758	3.780713254
26	Kilifi South	31	Female	Het	AA	19.5	febrile	1	0	0	0	0	0	0.995196283	0	1	MSP10	2	0	53496.5	38.5	53124	53869	13.02657609	15.70715689	4.728325369
26	Kilifi South	31	Female	Het	AA	19.5	febrile	1	0	0	0	0	0	0.995196283	0	1	MSP11	1	0	16311	2311.5	16461	16161	11.36647754	13.99355761	4.212480588
26	Kilifi South	31	Female	Het	AA	19.5	febrile	1	0	0	0	0	0	0.995196283	0	1	MSP2	2	0	58461.5	2311.5	58493	58430	13.23356658	15.83519923	4.766869954
26	Kilifi South	31	Female	Het	AA	19.5	febrile	1	0	0	0	0	0	0.995196283	0	1	MSP3	2	0	58429.5	2311.5	58489	58370	13.11653306	15.83440932	4.76663217
26	Kilifi South	31	Female	Het	AA	19.5	febrile	1	0	0	0	0	0	0.995196283	0	1	MSP3.5	2	0	56382.5	38.5	56428	56337	13.35028503	15.78295983	4.751144329
26	Kilifi South	31	Female	Het	AA	19.5	febrile	1	0	0	0	0	0	0.995196283	0	1	MSP3.6	3	1	1754	38.5	1506	2002	13.57281722	10.77643303	3.244029589
26	Kilifi South	31	Female	Het	AA	19.5	febrile	1	0	0	0	0	0	0.995196283	0	1	MSP4	2	0	54734.5	38.5	54831	54638	12.97162064	15.74016285	4.738261155
26	Kilifi South	31	Female	Het	AA	19.5	febrile	1	0	0	0	0	0	0.995196283	0	1	MSP5	3	1	58862.5	2311.5	58950	58775	15.69733286	15.8450612	4.769838703
26	Kilifi South	31	Female	Het	AA	19.5	febrile	1	0	0	0	0	0	0.995196283	0	1	MSP6	2	0	58262	2311.5	58307	58217	13.3109534	15.83026761	4.765385389
26	Kilifi South	31	Female	Het	AA	19.5	febrile	1	0	0	0	0	0	0.995196283	0	1	MSP7	3	1	6682.5	2311.5	6484	6881	13.83672819	12.70617222	3.824938967
26	Kilifi South	31	Female	Het	AA	19.5	febrile	1	0	0	0	0	0	0.995196283	0	1	MSP8	2	0	43792	2311.5	43829	43755	13.40383471	15.41837972	4.64139478
26	Kilifi South	31	Female	Het	AA	19.5	febrile	1	0	0	0	0	0	0.995196283	0	1	MSP9	3	1	57167.5	38.5	57270	57065	13.85292944	15.80290758	4.7571492
26	Kilifi South	31	Female	Het	AA	19.5	febrile	1	0	0	0	0	0	0.995196283	0	1	MSRP3	1	0	1671.5	2311.5	1780	1563	11.25408191	10.70692764	3.223106381
26	Kilifi South	31	Female	Het	AA	19.5	febrile	1	0	0	0	0	0	0.995196283	0	1	MSRP4	3	1	56045	38.5	56023	56067	14.44307072	15.77429805	4.748536874
26	Kilifi South	31	Female	Het	AA	19.5	febrile	1	0	0	0	0	0	0.995196283	0	1	MSRP5	3	1	6347	2311.5	6440	6254	13.71920298	12.63185913	3.802568498
26	Kilifi South	31	Female	Het	AA	19.5	febrile	1	0	0	0	0	0	0.995196283	0	1	MTRAP	2	0	57018.5	38.5	57122	56915	13.06136993	15.79914247	4.756015788
26	Kilifi South	31	Female	Het	AA	19.5	febrile	1	0	0	0	0	0	0.995196283	0	1	P113	2	0	43379.5	2311.5	42880	43879	13.69245916	15.4047258	4.637284542
26	Kilifi South	31	Female	Het	AA	19.5	febrile	1	0	0	0	0	0	0.995196283	0	1	P12	3	1	1953	38.5	1675	2231	14.28928104	10.93147623	3.290702243
26	Kilifi South	31	Female	Het	AA	19.5	febrile	1	0	0	0	0	0	0.995196283	0	1	P38	1	0	2042.5	2311.5	2066	2019	11.01067888	10.99612036	3.310162065
26	Kilifi South	31	Female	Het	AA	19.5	febrile	1	0	0	0	0	0	0.995196283	0	1	P41	2	0	30605	2311.5	30349	30861	12.61936745	14.90147975	4.485792384
26	Kilifi South	31	Female	Het	AA	19.5	febrile	1	0	0	0	0	0	0.995196283	0	1	PF10_0166	3	1	57510	38.5	57575	57445	14.33518834	15.81152522	4.759743368
26	Kilifi South	31	Female	Het	AA	19.5	febrile	1	0	0	0	0	0	0.995196283	0	1	PF210C	3	1	35786.5	38.5	34914	36659	14.6659245	15.12712783	4.553719225
26	Kilifi South	31	Female	Het	AA	19.5	febrile	1	0	0	0	0	0	0.995196283	0	1	PF34	3	1	13265	38.5	13641	12889	14.49464685	13.69533706	4.122707254
26	Kilifi South	31	Female	Het	AA	19.5	febrile	1	0	0	0	0	0	0.995196283	0	1	PF3D7_0206200	2	0	40488.5	38.5	41016	39961	13.44153392	15.30522458	4.607331688
26	Kilifi South	31	Female	Het	AA	19.5	febrile	1	0	0	0	0	0	0.995196283	0	1	PF3D7_0525800(IMC1G)	2	0	472	38.5	265	679	12.1277931	8.882643049	2.673941999
26	Kilifi South	31	Female	Het	AA	19.5	febrile	1	0	0	0	0	0	0.995196283	0	1	PF3D7_0606800	3	1	47941.5	2311.5	46922	48961	14.12169251	15.54898743	4.680711618
26	Kilifi South	31	Female	Het	AA	19.5	febrile	1	0	0	0	0	0	0.995196283	0	1	PF3D7_0629500_SEG2	2	0	566	38.5	519	613	12.56082765	9.144658243	2.752816431
26	Kilifi South	31	Female	Het	AA	19.5	febrile	1	0	0	0	0	0	0.995196283	0	1	PF3D7_0730800.2	2	0	57157.5	2311.5	56970	57345	13.03606787	15.8026552	4.757073225
26	Kilifi South	31	Female	Het	AA	19.5	febrile	1	0	0	0	0	0	0.995196283	0	1	PF3D7_0830500	3	1	56027.5	38.5	56160	55895	14.7594567	15.7738475	4.748401244
26	Kilifi South	31	Female	Het	AA	19.5	febrile	1	0	0	0	0	0	0.995196283	0	1	PF3D7_0831400	3	1	28342	38.5	28320	28364	14.41066077	14.79065395	4.452430494
26	Kilifi South	31	Female	Het	AA	19.5	febrile	1	0	0	0	0	0	0.995196283	0	1	PF3D7_0925900	3	1	794	38.5	854	734	13.46687782	9.632995197	2.899820502
26	Kilifi South	31	Female	Het	AA	19.5	febrile	1	0	0	0	0	0	0.995196283	0	1	PF3D7_1025300	2	0	50830.5	38.5	50301	51360	13.57284782	15.6334068	4.706124382
26	Kilifi South	31	Female	Het	AA	19.5	febrile	1	0	0	0	0	0	0.995196283	0	1	PF3D7_1136200	2	0	12285.5	38.5	12288	12283	13.29947972	13.58466895	4.089392836
26	Kilifi South	31	Female	Het	AA	19.5	febrile	1	0	0	0	0	0	0.995196283	0	1	PF3D7_1137300	3	1	3981	38.5	3766	4196	14.54946275	11.95891516	3.599992178
26	Kilifi South	31	Female	Het	AA	19.5	febrile	1	0	0	0	0	0	0.995196283	0	1	PF3D7_1229300	1	0	1389.5	2311.5	1332	1447	10.61530948	10.44035012	3.142858551
26	Kilifi South	31	Female	Het	AA	19.5	febrile	1	0	0	0	0	0	0.995196283	0	1	PF3D7_1237900	1	0	1930.5	2311.5	1916	1945	11.00331483	10.91475884	3.285669806
26	Kilifi South	31	Female	Het	AA	19.5	febrile	1	0	0	0	0	0	0.995196283	0	1	PF3D7_1252300	3	1	55991.5	38.5	55795	56188	14.64433625	15.77292021	4.748122102
26	Kilifi South	31	Female	Het	AA	19.5	febrile	1	0	0	0	0	0	0.995196283	0	1	PF3D7_1345100	3	1	7101	38.5	7184	7018	14.11017444	12.79380649	3.851319513
26	Kilifi South	31	Female	Het	AA	19.5	febrile	1	0	0	0	0	0	0.995196283	0	1	PF3D7_1401600(PHISTB)	3	1	55098	38.5	55067	55129	15.70955175	15.74971233	4.741135835
26	Kilifi South	31	Female	Het	AA	19.5	febrile	1	0	0	0	0	0	0.995196283	0	1	PF3D7_1460600(ISP3)	2	0	7650	38.5	7675	7625	13.14412206	12.90124403	3.883661435
26	Kilifi South	31	Female	Het	AA	19.5	febrile	1	0	0	0	0	0	0.995196283	0	1	PF3D7_1462300	3	1	939.5	38.5	956	923	13.36765731	9.875749351	2.972896784
26	Kilifi South	31	Female	Het	AA	19.5	febrile	1	0	0	0	0	0	0.995196283	0	1	PF92	2	0	1918	38.5	2395	1441	13.25603969	10.90538701	3.282848603
26	Kilifi South	31	Female	Het	AA	19.5	febrile	1	0	0	0	0	0	0.995196283	0	1	PFA0135W	1	0	1681.5	2311.5	1822	1541	10.9924483	10.71553306	3.225696872
26	Kilifi South	31	Female	Het	AA	19.5	febrile	1	0	0	0	0	0	0.995196283	0	1	PFSEA	1	0	37950	2311.5	37635	38265	12.70238942	15.21181227	4.57921178
26	Kilifi South	31	Female	Het	AA	19.5	febrile	1	0	0	0	0	0	0.995196283	0	1	PTEX150	3	1	16765.5	38.5	16350	17181	14.53903717	14.03320789	4.22441651
26	Kilifi South	31	Female	Het	AA	19.5	febrile	1	0	0	0	0	0	0.995196283	0	1	RAMA	3	1	35375	2311.5	33985	36765	15.95315259	15.11044253	4.548696449
26	Kilifi South	31	Female	Het	AA	19.5	febrile	1	0	0	0	0	0	0.995196283	0	1	RH1	2	0	-324	38.5	59	-707	12.24565526	#NUM!	#NUM!
26	Kilifi South	31	Female	Het	AA	19.5	febrile	1	0	0	0	0	0	0.995196283	0	1	RH5	1	0	639.5	2311.5	667	612	10.52669987	9.320800549	2.805840549
26	Kilifi South	31	Female	Het	AA	19.5	febrile	1	0	0	0	0	0	0.995196283	0	1	RHOP3	2	0	8858.5	38.5	9043	8674	12.57314819	13.11284671	3.94736019
26	Kilifi South	31	Female	Het	AA	19.5	febrile	1	0	0	0	0	0	0.995196283	0	1	RIPR	3	1	9705	38.5	9682	9728	15.699813	13.2445125	3.98699554
26	Kilifi South	31	Female	Het	AA	19.5	febrile	1	0	0	0	0	0	0.995196283	0	1	SEG1	3	1	21911.5	38.5	21040	22783	13.78226912	14.41940063	4.340672109
26	Kilifi South	31	Female	Het	AA	19.5	febrile	1	0	0	0	0	0	0.995196283	0	1	SERA2	2	0	10630	38.5	9931	11329	12.52079559	13.37585398	4.026533265
26	Kilifi South	31	Female	Het	AA	19.5	febrile	1	0	0	0	0	0	0.995196283	0	1	SERA3	3	1	2441	38.5	2322	2560	13.83659031	11.25325658	3.387567779
26	Kilifi South	31	Female	Het	AA	19.5	febrile	1	0	0	0	0	0	0.995196283	0	1	SERA4	2	0	6668.5	38.5	6606	6731	12.56012586	12.70314657	3.824028156
26	Kilifi South	31	Female	Het	AA	19.5	febrile	1	0	0	0	0	0	0.995196283	0	1	SERA7	1	0	1186.5	2311.5	813	1560	10.59227405	10.21249639	3.074267743
26	Kilifi South	31	Female	Het	AA	19.5	febrile	1	0	0	0	0	0	0.995196283	0	1	SERA9	2	0	54119.5	38.5	54388	53851	13.29703996	15.72386089	4.733353776
26	Kilifi South	31	Female	Het	AA	19.5	febrile	1	0	0	0	0	0	0.995196283	0	1	SPATR	3	1	31919	38.5	30588	33250	14.26062843	14.96212783	4.504049277
26	Kilifi South	31	Female	Het	AA	19.5	febrile	1	0	0	0	0	0	0.995196283	0	1	TLP	3	1	19443.5	38.5	19425	19462	15.24512771	14.24700032	4.288774444
27	Kilifi South	40	Female	Norm	AA	14.5	suscept	1	0	0	0	0	0	2.012837172	0	1	PF3D7_1105200	2	0	28160	1815	28027	28293	13.54471481	14.78135971	4.44963265
27	Kilifi South	40	Female	Norm	AA	14.5	suscept	1	0	0	0	0	0	2.012837172	0	1	PF3D7_1455300	3	1	4528.5	1815	2080	6977	13.88789899	12.14481754	3.655954372
27	Kilifi South	40	Female	Norm	AA	14.5	suscept	1	0	0	0	0	0	2.012837172	0	1	AARP	1	0	28344.5	1815	28120	28569	12.26417067	14.7907812	4.4524688
27	Kilifi South	40	Female	Norm	AA	14.5	suscept	1	0	0	0	0	0	2.012837172	0	1	AMA1	1	0	24352	1815	22113	26591	12.39120554	14.57175264	4.386534635
27	Kilifi South	40	Female	Norm	AA	14.5	suscept	1	0	0	0	0	0	2.012837172	0	1	ASP	1	0	28530	1815	28413	28647	12.44265418	14.80019213	4.455301772
27	Kilifi South	40	Female	Norm	AA	14.5	suscept	1	0	0	0	0	0	2.012837172	0	1	CLAG3.2	3	1	11851	1815	12839	10863	14.3547275	13.53272118	4.073754998
27	Kilifi South	40	Female	Norm	AA	14.5	suscept	1	0	0	0	0	0	2.012837172	0	1	EBA140	1	0	28112	1815	28189	28035	12.60317585	14.77889848	4.448891744
27	Kilifi South	40	Female	Norm	AA	14.5	suscept	1	0	0	0	0	0	2.012837172	0	1	EBA175	2	0	29713	1815	28649	30777	12.95154345	14.85880666	4.472946503
27	Kilifi South	40	Female	Norm	AA	14.5	suscept	1	0	0	0	0	0	2.012837172	0	1	EBA181	2	0	29061	1815	28880	29242	13.0623146	14.82679673	4.463310554
27	Kilifi South	40	Female	Norm	AA	14.5	suscept	1	0	0	0	0	0	2.012837172	0	1	ETRAMP10.2	3	1	19640	1815	18498	20782	13.97370211	14.26150731	4.293141483
27	Kilifi South	40	Female	Norm	AA	14.5	suscept	1	0	0	0	0	0	2.012837172	0	1	GAMA	2	0	28422	1815	28313	28531	13.16534902	14.79472046	4.453654635
27	Kilifi South	40	Female	Norm	AA	14.5	suscept	1	0	0	0	0	0	2.012837172	0	1	MSP1	2	0	8543.5	1815	8028	9059	13.16657941	13.0606115	3.931635824
27	Kilifi South	40	Female	Norm	AA	14.5	suscept	1	0	0	0	0	0	2.012837172	0	1	MSP10	1	0	27587.5	1815	27609	27566	12.55572337	14.7517271	4.440712346
27	Kilifi South	40	Female	Norm	AA	14.5	suscept	1	0	0	0	0	0	2.012837172	0	1	MSP11	1	0	28723.5	1815	28537	28910	12.67212426	14.80994393	4.458237358
27	Kilifi South	40	Female	Norm	AA	14.5	suscept	1	0	0	0	0	0	2.012837172	0	1	MSP2	2	0	28818	1815	29596	28040	12.97767796	14.81468259	4.459663837
27	Kilifi South	40	Female	Norm	AA	14.5	suscept	1	0	0	0	0	0	2.012837172	0	1	MSP3	1	0	28096.5	1815	28083	28110	12.42471336	14.7781028	4.448652223
27	Kilifi South	40	Female	Norm	AA	14.5	suscept	1	0	0	0	0	0	2.012837172	0	1	MSP3.5	1	0	27820.5	1815	27830	27811	12.50372017	14.76386073	4.444364931
27	Kilifi South	40	Female	Norm	AA	14.5	suscept	1	0	0	0	0	0	2.012837172	0	1	MSP3.6	3	1	9878	1815	9580	10176	13.86568734	13.27000325	3.994669022
27	Kilifi South	40	Female	Norm	AA	14.5	suscept	1	0	0	0	0	0	2.012837172	0	1	MSP4	1	0	24960	1815	24797	25123	12.30702357	14.60733031	4.397244581
27	Kilifi South	40	Female	Norm	AA	14.5	suscept	1	0	0	0	0	0	2.012837172	0	1	MSP5	2	0	7219.5	1815	7189	7250	12.32650074	12.81768321	3.858507121
27	Kilifi South	40	Female	Norm	AA	14.5	suscept	1	0	0	0	0	0	2.012837172	0	1	MSP6	1	0	28522.5	1815	28730	28315	12.58628523	14.79981282	4.455187589
27	Kilifi South	40	Female	Norm	AA	14.5	suscept	1	0	0	0	0	0	2.012837172	0	1	MSP7	1	0	1054	1815	1041	1067	10.94830155	10.04165915	3.022840611
27	Kilifi South	40	Female	Norm	AA	14.5	suscept	1	0	0	0	0	0	2.012837172	0	1	MSP8	2	0	29454	1815	29549	29359	12.79866001	14.84617595	4.469144282
27	Kilifi South	40	Female	Norm	AA	14.5	suscept	1	0	0	0	0	0	2.012837172	0	1	MSP9	2	0	28293.5	1815	28227	28360	12.79779079	14.78818303	4.451686674
27	Kilifi South	40	Female	Norm	AA	14.5	suscept	1	0	0	0	0	0	2.012837172	0	1	MSRP3	3	1	5853	1815	6006	5700	13.32958083	12.51496056	3.767378524
27	Kilifi South	40	Female	Norm	AA	14.5	suscept	1	0	0	0	0	0	2.012837172	0	1	MSRP4	1	0	12202.5	1815	11453	12952	11.97248682	13.57488913	4.086448816
27	Kilifi South	40	Female	Norm	AA	14.5	suscept	1	0	0	0	0	0	2.012837172	0	1	MSRP5	2	0	5800	1815	5120	6480	12.82137059	12.50183718	3.763427994
27	Kilifi South	40	Female	Norm	AA	14.5	suscept	1	0	0	0	0	0	2.012837172	0	1	MTRAP	1	0	29103.5	1815	29063	29144	12.31563309	14.82890504	4.463945221
27	Kilifi South	40	Female	Norm	AA	14.5	suscept	1	0	0	0	0	0	2.012837172	0	1	P113	2	0	9905	1815	9513	10297	12.30276662	13.27394126	3.99585448
27	Kilifi South	40	Female	Norm	AA	14.5	suscept	1	0	0	0	0	0	2.012837172	0	1	P12	2	0	2203	1815	2517	1889	12.73518388	11.10525378	3.343014497
27	Kilifi South	40	Female	Norm	AA	14.5	suscept	1	0	0	0	0	0	2.012837172	0	1	P38	3	1	15945.5	1815	15555	16336	13.83319705	13.96086172	4.202638142
27	Kilifi South	40	Female	Norm	AA	14.5	suscept	1	0	0	0	0	0	2.012837172	0	1	P41	2	0	28128.5	1815	28240	28017	13.30885588	14.779745	4.449146573
27	Kilifi South	40	Female	Norm	AA	14.5	suscept	1	0	0	0	0	0	2.012837172	0	1	PF10_0166	2	0	28399.5	1815	28262	28537	13.09642249	14.79357791	4.453310694
27	Kilifi South	40	Female	Norm	AA	14.5	suscept	1	0	0	0	0	0	2.012837172	0	1	PF210C	2	0	15040.5	1815	15337	14744	13.19450409	13.87656491	4.177262274
27	Kilifi South	40	Female	Norm	AA	14.5	suscept	1	0	0	0	0	0	2.012837172	0	1	PF34	2	0	9705	1815	9795	9615	13.14652228	13.2445125	3.98699554
27	Kilifi South	40	Female	Norm	AA	14.5	suscept	1	0	0	0	0	0	2.012837172	0	1	PF3D7_0206200	2	0	25236	1815	24996	25476	12.92069774	14.62319564	4.402020519
27	Kilifi South	40	Female	Norm	AA	14.5	suscept	1	0	0	0	0	0	2.012837172	0	1	PF3D7_0525800(IMC1G)	2	0	3965.5	1815	4828	3103	13.29780763	11.95328707	3.598297954
27	Kilifi South	40	Female	Norm	AA	14.5	suscept	1	0	0	0	0	0	2.012837172	0	1	PF3D7_0606800	2	0	29201.5	1815	29658	28745	13.76966179	14.83375486	4.465405161
27	Kilifi South	40	Female	Norm	AA	14.5	suscept	1	0	0	0	0	0	2.012837172	0	1	PF3D7_0629500_SEG2	3	1	8934.5	1815	10109	7760	13.67095966	13.12517128	3.951070253
27	Kilifi South	40	Female	Norm	AA	14.5	suscept	1	0	0	0	0	0	2.012837172	0	1	PF3D7_0730800.2	1	0	31356.5	1815	31138	31575	12.5913968	14.93647691	4.496327581
27	Kilifi South	40	Female	Norm	AA	14.5	suscept	1	0	0	0	0	0	2.012837172	0	1	PF3D7_0830500	2	0	27993.5	1815	27817	28170	13.49612065	14.77280426	4.447057201
27	Kilifi South	40	Female	Norm	AA	14.5	suscept	1	0	0	0	0	0	2.012837172	0	1	PF3D7_0831400	2	0	27807	1815	27859	27755	13.36254582	14.76316049	4.444154137
27	Kilifi South	40	Female	Norm	AA	14.5	suscept	1	0	0	0	0	0	2.012837172	0	1	PF3D7_0925900	2	0	1590.5	1815	1785	1396	12.00875567	10.63526466	3.201533673
27	Kilifi South	40	Female	Norm	AA	14.5	suscept	1	0	0	0	0	0	2.012837172	0	1	PF3D7_1025300	2	0	27783	1815	28241	27325	13.02765666	14.76191477	4.443779139
27	Kilifi South	40	Female	Norm	AA	14.5	suscept	1	0	0	0	0	0	2.012837172	0	1	PF3D7_1136200	1	0	5155	1815	5165	5145	10.96306971	12.33175671	3.71222867
27	Kilifi South	40	Female	Norm	AA	14.5	suscept	1	0	0	0	0	0	2.012837172	0	1	PF3D7_1137300	3	1	7383.5	1815	5488	9279	13.67806538	12.85008914	3.868262279
27	Kilifi South	40	Female	Norm	AA	14.5	suscept	1	0	0	0	0	0	2.012837172	0	1	PF3D7_1229300	2	0	1238.5	1815	1276	1201	12.09527809	10.27437815	3.092896011
27	Kilifi South	40	Female	Norm	AA	14.5	suscept	1	0	0	0	0	0	2.012837172	0	1	PF3D7_1237900	3	1	2802.5	1815	2481	3124	13.44064483	11.45249866	3.447545621
27	Kilifi South	40	Female	Norm	AA	14.5	suscept	1	0	0	0	0	0	2.012837172	0	1	PF3D7_1252300	1	0	9283	1815	7227	11339	11.69254746	13.1803754	3.96768835
27	Kilifi South	40	Female	Norm	AA	14.5	suscept	1	0	0	0	0	0	2.012837172	0	1	PF3D7_1345100	3	1	21512	1815	21084	21940	14.88977554	14.39285404	4.332680789
27	Kilifi South	40	Female	Norm	AA	14.5	suscept	1	0	0	0	0	0	2.012837172	0	1	PF3D7_1401600(PHISTB)	2	0	13273	1815	13376	13170	13.04638099	13.69620687	4.122969094
27	Kilifi South	40	Female	Norm	AA	14.5	suscept	1	0	0	0	0	0	2.012837172	0	1	PF3D7_1460600(ISP3)	2	0	9381	1815	9774	8988	13.20755736	13.195526	3.972249136
27	Kilifi South	40	Female	Norm	AA	14.5	suscept	1	0	0	0	0	0	2.012837172	0	1	PF3D7_1462300	2	0	2060	1815	1747	2373	13.04367693	11.00842862	3.31386722
27	Kilifi South	40	Female	Norm	AA	14.5	suscept	1	0	0	0	0	0	2.012837172	0	1	PF92	3	1	11314.5	1815	12336	10293	13.71105921	13.46588521	4.053635367
27	Kilifi South	40	Female	Norm	AA	14.5	suscept	1	0	0	0	0	0	2.012837172	0	1	PFA0135W	2	0	3778.5	1815	3137	4420	13.01590005	11.88359791	3.577319427
27	Kilifi South	40	Female	Norm	AA	14.5	suscept	1	0	0	0	0	0	2.012837172	0	1	PFSEA	2	0	27807.5	1815	27992	27623	13.00711209	14.76318643	4.444161946
27	Kilifi South	40	Female	Norm	AA	14.5	suscept	1	0	0	0	0	0	2.012837172	0	1	PTEX150	2	0	12090	1815	11605	12575	13.12646311	13.56152662	4.082426301
27	Kilifi South	40	Female	Norm	AA	14.5	suscept	1	0	0	0	0	0	2.012837172	0	1	RAMA	2	0	12108.5	1815	11605	12612	13.08910252	13.56373253	4.083090346
27	Kilifi South	40	Female	Norm	AA	14.5	suscept	1	0	0	0	0	0	2.012837172	0	1	RH1	1	0	688.5	1815	416	961	11.48635855	9.427312844	2.837903945
27	Kilifi South	40	Female	Norm	AA	14.5	suscept	1	0	0	0	0	0	2.012837172	0	1	RH5	2	0	28627.5	1815	28449	28806	13.09559418	14.80511407	4.456783423
27	Kilifi South	40	Female	Norm	AA	14.5	suscept	1	0	0	0	0	0	2.012837172	0	1	RHOP3	2	0	8136.5	1815	5274	10999	12.84690898	12.99019262	3.910437629
27	Kilifi South	40	Female	Norm	AA	14.5	suscept	1	0	0	0	0	0	2.012837172	0	1	RIPR	3	1	7771.5	1815	6190	9353	14.05695864	12.92397737	3.890504851
27	Kilifi South	40	Female	Norm	AA	14.5	suscept	1	0	0	0	0	0	2.012837172	0	1	SEG1	2	0	29463.5	1815	29331	29596	13.12926897	14.8466412	4.469284336
27	Kilifi South	40	Female	Norm	AA	14.5	suscept	1	0	0	0	0	0	2.012837172	0	1	SERA2	2	0	11827	1815	12210	11444	12.75954982	13.52979655	4.072874597
27	Kilifi South	40	Female	Norm	AA	14.5	suscept	1	0	0	0	0	0	2.012837172	0	1	SERA3	3	1	4199	1815	3855	4543	13.49220635	12.03583007	3.623145875
27	Kilifi South	40	Female	Norm	AA	14.5	suscept	1	0	0	0	0	0	2.012837172	0	1	SERA4	2	0	5636	1815	6002	5270	12.19828076	12.4604559	3.750970984
27	Kilifi South	40	Female	Norm	AA	14.5	suscept	1	0	0	0	0	0	2.012837172	0	1	SERA7	2	0	3777	1815	3651	3903	13.16483159	11.88302507	3.577146985
27	Kilifi South	40	Female	Norm	AA	14.5	suscept	1	0	0	0	0	0	2.012837172	0	1	SERA9	1	0	24149	1815	23814	24484	12.7208417	14.55967583	4.382899152
27	Kilifi South	40	Female	Norm	AA	14.5	suscept	1	0	0	0	0	0	2.012837172	0	1	SPATR	2	0	28717	1815	28963	28471	13.33048664	14.80961742	4.458139068
27	Kilifi South	40	Female	Norm	AA	14.5	suscept	1	0	0	0	0	0	2.012837172	0	1	TLP	3	1	17395	1815	16633	18157	14.31715637	14.08638506	4.240424433
28	Kilifi South	31	Male	Homo	AA	22	PCR -ve	0	0	0	0	0	0	2.049217939	0	1	PF3D7_1105200	2	0	22923.5	602	21704	24143	13.05790958	14.48453971	4.360280927
28	Kilifi South	31	Male	Homo	AA	22	PCR -ve	0	0	0	0	0	0	2.049217939	0	1	PF3D7_1455300	2	0	1359	602	1211	1507	13.02115714	10.40832974	3.133219457
28	Kilifi South	31	Male	Homo	AA	22	PCR -ve	0	0	0	0	0	0	2.049217939	0	1	AARP	2	0	57530.5	198	57501	57560	13.02274317	15.81203939	4.759898149
28	Kilifi South	31	Male	Homo	AA	22	PCR -ve	0	0	0	0	0	0	2.049217939	0	1	AMA1	2	0	54647.5	198	55139	54156	13.0678075	15.73786788	4.737570299
28	Kilifi South	31	Male	Homo	AA	22	PCR -ve	0	0	0	0	0	0	2.049217939	0	1	ASP	1	0	50845.5	602	50504	51187	12.7745762	15.63383248	4.706252522
28	Kilifi South	31	Male	Homo	AA	22	PCR -ve	0	0	0	0	0	0	2.049217939	0	1	CLAG3.2	2	0	3332	602	3350	3314	13.14065015	11.70217269	3.522704993
28	Kilifi South	31	Male	Homo	AA	22	PCR -ve	0	0	0	0	0	0	2.049217939	0	1	EBA140	2	0	57269	198	57347	57191	13.14364626	15.80546679	4.7579196
28	Kilifi South	31	Male	Homo	AA	22	PCR -ve	0	0	0	0	0	0	2.049217939	0	1	EBA175	3	1	56948.5	602	56765	57132	13.58968652	15.79737022	4.755482289
28	Kilifi South	31	Male	Homo	AA	22	PCR -ve	0	0	0	0	0	0	2.049217939	0	1	EBA181	3	1	56708.5	198	56646	56771	13.7359429	15.79127738	4.75364816
28	Kilifi South	31	Male	Homo	AA	22	PCR -ve	0	0	0	0	0	0	2.049217939	0	1	ETRAMP10.2	2	0	6685	602	6273	7097	12.45282717	12.70671184	3.825101412
28	Kilifi South	31	Male	Homo	AA	22	PCR -ve	0	0	0	0	0	0	2.049217939	0	1	GAMA	3	1	57850	602	57865	57835	15.33806305	15.82002934	4.762303363
28	Kilifi South	31	Male	Homo	AA	22	PCR -ve	0	0	0	0	0	0	2.049217939	0	1	MSP1	3	1	13160	198	13125	13195	14.6647509	13.68387187	4.119255889
28	Kilifi South	31	Male	Homo	AA	22	PCR -ve	0	0	0	0	0	0	2.049217939	0	1	MSP10	2	0	57566.5	602	57561	57572	13.20481029	15.81294188	4.760169825
28	Kilifi South	31	Male	Homo	AA	22	PCR -ve	0	0	0	0	0	0	2.049217939	0	1	MSP11	2	0	57293	602	57242	57344	13.50893726	15.80607126	4.758101564
28	Kilifi South	31	Male	Homo	AA	22	PCR -ve	0	0	0	0	0	0	2.049217939	0	1	MSP2	2	0	57423.5	602	57208	57639	13.26466687	15.80935365	4.75908966
28	Kilifi South	31	Male	Homo	AA	22	PCR -ve	0	0	0	0	0	0	2.049217939	0	1	MSP3	2	0	57039.5	198	56996	57083	13.15495818	15.79967371	4.75617571
28	Kilifi South	31	Male	Homo	AA	22	PCR -ve	0	0	0	0	0	0	2.049217939	0	1	MSP3.5	2	0	57321.5	602	57405	57238	13.36878191	15.80678874	4.758317547
28	Kilifi South	31	Male	Homo	AA	22	PCR -ve	0	0	0	0	0	0	2.049217939	0	1	MSP3.6	3	1	3920	198	3947	3893	14.52427192	11.93663794	3.593286067
28	Kilifi South	31	Male	Homo	AA	22	PCR -ve	0	0	0	0	0	0	2.049217939	0	1	MSP4	2	0	55614	602	55095	56133	12.9919168	15.76316049	4.745184133
28	Kilifi South	31	Male	Homo	AA	22	PCR -ve	0	0	0	0	0	0	2.049217939	0	1	MSP5	1	0	1197.5	602	1228	1167	11.81998581	10.22580994	3.078275522
28	Kilifi South	31	Male	Homo	AA	22	PCR -ve	0	0	0	0	0	0	2.049217939	0	1	MSP6	1	0	44525	602	44098	44952	12.66577892	15.44232799	4.648603928
28	Kilifi South	31	Male	Homo	AA	22	PCR -ve	0	0	0	0	0	0	2.049217939	0	1	MSP7	2	0	709	198	743	675	12.22926708	9.469641817	2.850646235
28	Kilifi South	31	Male	Homo	AA	22	PCR -ve	0	0	0	0	0	0	2.049217939	0	1	MSP8	3	1	57228.5	602	57239	57218	13.98712235	15.80444617	4.757612363
28	Kilifi South	31	Male	Homo	AA	22	PCR -ve	0	0	0	0	0	0	2.049217939	0	1	MSP9	3	1	57138.5	198	57115	57162	13.84620317	15.80217554	4.756928835
28	Kilifi South	31	Male	Homo	AA	22	PCR -ve	0	0	0	0	0	0	2.049217939	0	1	MSRP3	2	0	1360.5	602	1369	1352	12.78931797	10.40992124	3.133698546
28	Kilifi South	31	Male	Homo	AA	22	PCR -ve	0	0	0	0	0	0	2.049217939	0	1	MSRP4	3	1	57842	198	57827	57857	14.48899225	15.81982982	4.762243301
28	Kilifi South	31	Male	Homo	AA	22	PCR -ve	0	0	0	0	0	0	2.049217939	0	1	MSRP5	1	0	1803	602	1735	1871	12.04995851	10.81618368	3.255995727
28	Kilifi South	31	Male	Homo	AA	22	PCR -ve	0	0	0	0	0	0	2.049217939	0	1	MTRAP	2	0	57483.5	198	57398	57569	13.08118152	15.81086029	4.759543203
28	Kilifi South	31	Male	Homo	AA	22	PCR -ve	0	0	0	0	0	0	2.049217939	0	1	P113	2	0	22587	198	22313	22861	12.77665045	14.46320504	4.353858552
28	Kilifi South	31	Male	Homo	AA	22	PCR -ve	0	0	0	0	0	0	2.049217939	0	1	P12	3	1	1012.5	198	951	1074	13.46047043	9.983706193	3.005395032
28	Kilifi South	31	Male	Homo	AA	22	PCR -ve	0	0	0	0	0	0	2.049217939	0	1	P38	2	0	1991.5	602	1781	2202	12.80148092	10.95963976	3.299180311
28	Kilifi South	31	Male	Homo	AA	22	PCR -ve	0	0	0	0	0	0	2.049217939	0	1	P41	3	1	56725	602	56749	56701	13.86066417	15.79169708	4.753774505
28	Kilifi South	31	Male	Homo	AA	22	PCR -ve	0	0	0	0	0	0	2.049217939	0	1	PF10_0166	1	0	17155	198	17083	17227	12.21490696	14.06634151	4.234390722
28	Kilifi South	31	Male	Homo	AA	22	PCR -ve	0	0	0	0	0	0	2.049217939	0	1	PF210C	2	0	17371	602	16854	17888	13.38808079	14.08439319	4.23982482
28	Kilifi South	31	Male	Homo	AA	22	PCR -ve	0	0	0	0	0	0	2.049217939	0	1	PF34	3	1	9184	198	9373	8995	13.79067656	13.16490693	3.963031875
28	Kilifi South	31	Male	Homo	AA	22	PCR -ve	0	0	0	0	0	0	2.049217939	0	1	PF3D7_0206200	1	0	23243	602	23506	22980	12.31780359	14.50450867	4.366292182
28	Kilifi South	31	Male	Homo	AA	22	PCR -ve	0	0	0	0	0	0	2.049217939	0	1	PF3D7_0525800(IMC1G)	1	0	-155.5	198	63	-374	11.53961681	#NUM!	#NUM!
28	Kilifi South	31	Male	Homo	AA	22	PCR -ve	0	0	0	0	0	0	2.049217939	0	1	PF3D7_0606800	1	0	10735	602	10791	10679	12.01031715	13.39003457	4.030802049
28	Kilifi South	31	Male	Homo	AA	22	PCR -ve	0	0	0	0	0	0	2.049217939	0	1	PF3D7_0629500_SEG2	1	0	619	602	556	682	11.8280087	9.273795599	2.791690649
28	Kilifi South	31	Male	Homo	AA	22	PCR -ve	0	0	0	0	0	0	2.049217939	0	1	PF3D7_0730800.2	2	0	53951	198	53824	54078	12.95891309	15.71936208	4.731999499
28	Kilifi South	31	Male	Homo	AA	22	PCR -ve	0	0	0	0	0	0	2.049217939	0	1	PF3D7_0830500	1	0	15803.5	198	15360	16247	12.27062117	13.94795649	4.198753281
28	Kilifi South	31	Male	Homo	AA	22	PCR -ve	0	0	0	0	0	0	2.049217939	0	1	PF3D7_0831400	3	1	56373	198	56377	56369	15.5076019	15.78271672	4.751071147
28	Kilifi South	31	Male	Homo	AA	22	PCR -ve	0	0	0	0	0	0	2.049217939	0	1	PF3D7_0925900	2	0	436.5	602	429	444	12.3424049	8.769837844	2.639984248
28	Kilifi South	31	Male	Homo	AA	22	PCR -ve	0	0	0	0	0	0	2.049217939	0	1	PF3D7_1025300	3	1	57909	198	58058	57760	13.81555628	15.82149996	4.762746065
28	Kilifi South	31	Male	Homo	AA	22	PCR -ve	0	0	0	0	0	0	2.049217939	0	1	PF3D7_1136200	2	0	16088	602	16429	15747	13.64406007	13.97369737	4.206502058
28	Kilifi South	31	Male	Homo	AA	22	PCR -ve	0	0	0	0	0	0	2.049217939	0	1	PF3D7_1137300	3	1	3469	602	3466	3472	14.03853659	11.76030413	3.5402043
28	Kilifi South	31	Male	Homo	AA	22	PCR -ve	0	0	0	0	0	0	2.049217939	0	1	PF3D7_1229300	2	0	832	602	893	771	12.73497483	9.700439718	2.920123326
28	Kilifi South	31	Male	Homo	AA	22	PCR -ve	0	0	0	0	0	0	2.049217939	0	1	PF3D7_1237900	2	0	1286.5	602	1200	1373	12.75135174	10.32923574	3.109409791
28	Kilifi South	31	Male	Homo	AA	22	PCR -ve	0	0	0	0	0	0	2.049217939	0	1	PF3D7_1252300	3	1	57174	198	57185	57163	14.67312076	15.80307161	4.757198577
28	Kilifi South	31	Male	Homo	AA	22	PCR -ve	0	0	0	0	0	0	2.049217939	0	1	PF3D7_1345100	2	0	3448.5	602	3642	3255	12.65464494	11.75175325	3.53763023
28	Kilifi South	31	Male	Homo	AA	22	PCR -ve	0	0	0	0	0	0	2.049217939	0	1	PF3D7_1401600(PHISTB)	3	1	17008	198	16572	17444	13.83259976	14.05392588	4.230653247
28	Kilifi South	31	Male	Homo	AA	22	PCR -ve	0	0	0	0	0	0	2.049217939	0	1	PF3D7_1460600(ISP3)	1	0	4319	198	4332	4306	12.13451599	12.0764816	3.635383204
28	Kilifi South	31	Male	Homo	AA	22	PCR -ve	0	0	0	0	0	0	2.049217939	0	1	PF3D7_1462300	2	0	703.5	198	780	627	12.78403462	9.458406613	2.847264102
28	Kilifi South	31	Male	Homo	AA	22	PCR -ve	0	0	0	0	0	0	2.049217939	0	1	PF92	2	0	1517	602	1396	1638	12.32070583	10.56700537	3.180985581
28	Kilifi South	31	Male	Homo	AA	22	PCR -ve	0	0	0	0	0	0	2.049217939	0	1	PFA0135W	2	0	802	602	681	923	12.20270436	9.647458426	2.904174368
28	Kilifi South	31	Male	Homo	AA	22	PCR -ve	0	0	0	0	0	0	2.049217939	0	1	PFSEA	2	0	57241	602	57285	57197	13.46439146	15.80476126	4.757707212
28	Kilifi South	31	Male	Homo	AA	22	PCR -ve	0	0	0	0	0	0	2.049217939	0	1	PTEX150	3	1	11256	198	11161	11351	13.93625145	13.45840661	4.051384084
28	Kilifi South	31	Male	Homo	AA	22	PCR -ve	0	0	0	0	0	0	2.049217939	0	1	RAMA	3	1	9345.5	602	9372	9319	13.91884588	13.19005614	3.970602542
28	Kilifi South	31	Male	Homo	AA	22	PCR -ve	0	0	0	0	0	0	2.049217939	0	1	RH1	3	1	600	198	700	500	13.5422298	9.22881869	2.77815125
28	Kilifi South	31	Male	Homo	AA	22	PCR -ve	0	0	0	0	0	0	2.049217939	0	1	RH5	3	1	6153.5	198	6282	6025	14.01839881	12.58719151	3.789122205
28	Kilifi South	31	Male	Homo	AA	22	PCR -ve	0	0	0	0	0	0	2.049217939	0	1	RHOP3	2	0	25864.5	602	25147	26582	13.88588679	14.65868568	4.412704087
28	Kilifi South	31	Male	Homo	AA	22	PCR -ve	0	0	0	0	0	0	2.049217939	0	1	RIPR	2	0	1403	198	1402	1404	12.36145804	10.45429929	3.147057671
28	Kilifi South	31	Male	Homo	AA	22	PCR -ve	0	0	0	0	0	0	2.049217939	0	1	SEG1	3	1	21738	602	21660	21816	13.71368651	14.40793159	4.337219584
28	Kilifi South	31	Male	Homo	AA	22	PCR -ve	0	0	0	0	0	0	2.049217939	0	1	SERA2	3	1	52753.5	198	52244	53263	14.79792538	15.68697919	4.722251279
28	Kilifi South	31	Male	Homo	AA	22	PCR -ve	0	0	0	0	0	0	2.049217939	0	1	SERA3	3	1	2111.5	602	2142	2081	13.27833139	11.04405253	3.324591086
28	Kilifi South	31	Male	Homo	AA	22	PCR -ve	0	0	0	0	0	0	2.049217939	0	1	SERA4	2	0	19637	198	19720	19554	13.77709628	14.26128692	4.29307514
28	Kilifi South	31	Male	Homo	AA	22	PCR -ve	0	0	0	0	0	0	2.049217939	0	1	SERA7	1	0	-198.5	198	-185	-212	11.45046802	#NUM!	#NUM!
28	Kilifi South	31	Male	Homo	AA	22	PCR -ve	0	0	0	0	0	0	2.049217939	0	1	SERA9	2	0	57622.5	198	57692	57553	13.44111011	15.81434463	4.760592097
28	Kilifi South	31	Male	Homo	AA	22	PCR -ve	0	0	0	0	0	0	2.049217939	0	1	SPATR	2	0	14136.5	602	14350	13923	12.9459415	13.78713735	4.150341898
28	Kilifi South	31	Male	Homo	AA	22	PCR -ve	0	0	0	0	0	0	2.049217939	0	1	TLP	1	0	2534.5	198	2465	2604	12.00543776	11.30748545	3.403892296
29	Kilifi South	29	Male	Het	AA	22	chronic	0	0	0	0	0	0	0.574031293	1	0	PF3D7_1105200	2	0	15213.5	89.5	15193	15234	12.39766105	13.89306448	4.182229139
29	Kilifi South	29	Male	Het	AA	22	chronic	0	0	0	0	0	0	0.574031293	1	0	PF3D7_1455300	2	0	918.5	89.5	899	938	13.09840896	9.843135911	2.963079161
29	Kilifi South	29	Male	Het	AA	22	chronic	0	0	0	0	0	0	0.574031293	1	0	AARP	3	1	60677.5	0	60617	60738	13.31983949	15.88887403	4.783027679
29	Kilifi South	29	Male	Het	AA	22	chronic	0	0	0	0	0	0	0.574031293	1	0	AMA1	2	0	54537.5	89.5	53875	55200	13.06770735	15.73496095	4.736695226
29	Kilifi South	29	Male	Het	AA	22	chronic	0	0	0	0	0	0	0.574031293	1	0	ASP	3	1	60824.5	0	60871	60778	13.42958187	15.89236494	4.784078548
29	Kilifi South	29	Male	Het	AA	22	chronic	0	0	0	0	0	0	0.574031293	1	0	CLAG3.2	2	0	1695.5	0	1748	1643	12.46671274	10.72749507	3.229297794
29	Kilifi South	29	Male	Het	AA	22	chronic	0	0	0	0	0	0	0.574031293	1	0	EBA140	3	1	60672	0	60687	60657	13.33132872	15.88874325	4.782988311
29	Kilifi South	29	Male	Het	AA	22	chronic	0	0	0	0	0	0	0.574031293	1	0	EBA175	3	1	57966	89.5	57383	58549	13.65097431	15.82291931	4.763173332
29	Kilifi South	29	Male	Het	AA	22	chronic	0	0	0	0	0	0	0.574031293	1	0	EBA181	2	0	51924.5	0	51997	51852	13.56383733	15.6641278	4.715372323
29	Kilifi South	29	Male	Het	AA	22	chronic	0	0	0	0	0	0	0.574031293	1	0	ETRAMP10.2	1	0	2398	0	2454	2342	11.61783774	11.22761594	3.379849179
29	Kilifi South	29	Male	Het	AA	22	chronic	0	0	0	0	0	0	0.574031293	1	0	GAMA	3	1	17911	89.5	17961	17861	13.59358474	14.12855827	4.253119834
29	Kilifi South	29	Male	Het	AA	22	chronic	0	0	0	0	0	0	0.574031293	1	0	MSP1	2	0	2677.5	0	2856	2499	12.40244265	11.38667086	3.42772948
29	Kilifi South	29	Male	Het	AA	22	chronic	0	0	0	0	0	0	0.574031293	1	0	MSP10	3	1	58817.5	0	58929	58706	13.29333407	15.84395784	4.769506561
29	Kilifi South	29	Male	Het	AA	22	chronic	0	0	0	0	0	0	0.574031293	1	0	MSP11	3	1	60538	0	60503	60573	13.64207238	15.88555339	4.782028069
29	Kilifi South	29	Male	Het	AA	22	chronic	0	0	0	0	0	0	0.574031293	1	0	MSP2	3	1	60536	89.5	60435	60637	13.42469221	15.88550573	4.782013721
29	Kilifi South	29	Male	Het	AA	22	chronic	0	0	0	0	0	0	0.574031293	1	0	MSP3	3	1	60333.5	0	60322	60345	13.33118284	15.88067166	4.78055852
29	Kilifi South	29	Male	Het	AA	22	chronic	0	0	0	0	0	0	0.574031293	1	0	MSP3.5	3	1	59303.5	89.5	59478	59129	13.48733741	15.85582963	4.773080326
29	Kilifi South	29	Male	Het	AA	22	chronic	0	0	0	0	0	0	0.574031293	1	0	MSP3.6	3	1	1391	89.5	1446	1336	13.28772127	10.4419067	3.14332713
29	Kilifi South	29	Male	Het	AA	22	chronic	0	0	0	0	0	0	0.574031293	1	0	MSP4	3	1	59228	0	59176	59280	13.24675102	15.85399175	4.772527068
29	Kilifi South	29	Male	Het	AA	22	chronic	0	0	0	0	0	0	0.574031293	1	0	MSP5	2	0	6863.5	0	6111	7616	12.83582197	12.74472874	3.836545638
29	Kilifi South	29	Male	Het	AA	22	chronic	0	0	0	0	0	0	0.574031293	1	0	MSP6	3	1	60789.5	0	60863	60716	13.5244675	15.89153453	4.783828571
29	Kilifi South	29	Male	Het	AA	22	chronic	0	0	0	0	0	0	0.574031293	1	0	MSP7	2	0	345	0	309	381	12.13768567	8.430452552	2.537819095
29	Kilifi South	29	Male	Het	AA	22	chronic	0	0	0	0	0	0	0.574031293	1	0	MSP8	3	1	59804	0	59912	59696	14.08759728	15.86795436	4.776730233
29	Kilifi South	29	Male	Het	AA	22	chronic	0	0	0	0	0	0	0.574031293	1	0	MSP9	2	0	32324.5	0	32612	32037	12.66397053	14.98034043	4.509531816
29	Kilifi South	29	Male	Het	AA	22	chronic	0	0	0	0	0	0	0.574031293	1	0	MSRP3	3	1	1426.5	89.5	1733	1120	13.30736239	10.47826403	3.154271776
29	Kilifi South	29	Male	Het	AA	22	chronic	0	0	0	0	0	0	0.574031293	1	0	MSRP4	3	1	47030.5	89.5	45645	48416	14.1609441	15.52130905	4.672379596
29	Kilifi South	29	Male	Het	AA	22	chronic	0	0	0	0	0	0	0.574031293	1	0	MSRP5	3	1	5680.5	89.5	5751	5610	14.26244887	12.47180221	3.754386564
29	Kilifi South	29	Male	Het	AA	22	chronic	0	0	0	0	0	0	0.574031293	1	0	MTRAP	3	1	60441.5	0	60468	60415	13.27598523	15.88325184	4.781335234
29	Kilifi South	29	Male	Het	AA	22	chronic	0	0	0	0	0	0	0.574031293	1	0	P113	2	0	15066.5	0	14415	15718	12.30490389	13.87905669	4.178012376
29	Kilifi South	29	Male	Het	AA	22	chronic	0	0	0	0	0	0	0.574031293	1	0	P12	2	0	300.5	89.5	323	278	12.77627855	8.231221181	2.477844476
29	Kilifi South	29	Male	Het	AA	22	chronic	0	0	0	0	0	0	0.574031293	1	0	P38	3	1	2027.5	0	2003	2052	13.36472915	10.9854862	3.306960863
29	Kilifi South	29	Male	Het	AA	22	chronic	0	0	0	0	0	0	0.574031293	1	0	P41	3	1	59435	89.5	59674	59196	13.96306753	15.85902513	4.774042267
29	Kilifi South	29	Male	Het	AA	22	chronic	0	0	0	0	0	0	0.574031293	1	0	PF10_0166	3	1	60195.5	0	60145	60246	14.41708582	15.87736802	4.779564026
29	Kilifi South	29	Male	Het	AA	22	chronic	0	0	0	0	0	0	0.574031293	1	0	PF210C	2	0	10582.5	0	10454	10711	12.65895553	13.36939287	4.024588277
29	Kilifi South	29	Male	Het	AA	22	chronic	0	0	0	0	0	0	0.574031293	1	0	PF34	2	0	7217.5	89.5	7263	7172	13.35551042	12.81728349	3.858386793
29	Kilifi South	29	Male	Het	AA	22	chronic	0	0	0	0	0	0	0.574031293	1	0	PF3D7_0206200	2	0	27797.5	89.5	28060	27535	12.68525684	14.76266752	4.444005739
29	Kilifi South	29	Male	Het	AA	22	chronic	0	0	0	0	0	0	0.574031293	1	0	PF3D7_0525800(IMC1G)	1	0	267	89.5	287	247	11.93411638	8.060695932	2.426511261
29	Kilifi South	29	Male	Het	AA	22	chronic	0	0	0	0	0	0	0.574031293	1	0	PF3D7_0606800	2	0	32829.5	89.5	32388	33271	13.56963947	15.00270516	4.516264268
29	Kilifi South	29	Male	Het	AA	22	chronic	0	0	0	0	0	0	0.574031293	1	0	PF3D7_0629500_SEG2	2	0	327	89.5	354	300	12.15029553	8.353146825	2.514547753
[truncated: 7,941 more rows]
